# Supplementary material for: Quantitative Phosphoproteomics Reveals a Role for Collapsin Response Mediator Protein 2 in PDGF-Induced Cell Migration
Source: Sci Rep. 2017 Jun 21;7:3970. doi: 10.1038/s41598-017-04015-x (PMC5479788; doi:10.1038/s41598-017-04015-x)
Supplement: Supplementary file 2 — Supplementary Table 1 [file 41598_2017_4015_MOESM2_ESM.xls]

## Sheet: Sheet1
log2 ratio (L+PDGF/M-PDGF)
Expt1 Repeat1	Expt1 Repeat2	Expt2 Repeat1	Expt2 Repeat2	Expt3 Repeat1	Expt3 Repeat3	Mean log2	Ratio L+PDGF/M-PDGF	Amino acid	Charge	Localization prob	PEP	Score	Score for localization	m/z	Mass error [ppm]	Intensity	Intensity L	Intensity M	Intensity H	–log10- transformed pvalue	Leading proteins	Position	Protein names	Gene names	Modified sequence
2.8434	2.52659	2.52487	2.2621	2.60609	2.35975	2.52047	5.73767	S	2	1	4.15756e-61	245.82	202.22	966.454	-0.023828	415790000	192670000	31423000	191690000	6.15143	F6ZDS4	2223	Nucleoprotein TPR	Tpr	_TDGFAEAIHS(ph)PQVAGVPR_
-1.9582	-1.54082	-1.95971	-2.1111	-1.98599	-1.95977	-1.91926	0.264389	S	3	0.992939	2.58087e-05	139.46	105.39	588.312	0.1261	12504000000	4092700000	6642300000	1768700000	5.64543	Q80UG5-3	78	Septin-9	Sept9	_LVDSLSQRS(ph)PKPSLR_
3.49914	3.292	4.44705	4.0321	4.17672	4.05224	3.91654	15.1007	Y	2	1	4.5353e-61	263.99	245.92	1166.49	0.0033791	2996900000	849260000	77924000	2069700000	5.44975	Q63844	205	Mitogen-activated protein kinase 3	Mapk3	_IADPEHDHTGFLT(ph)EY(ph)VATR_
1.25629	NaN	1.43152	1.27995	1.41581	1.42557	1.36183	2.5701	Y	3	0.995614	0.0247429	51.524	41.257	720.01	0.26887	2462500000	380300000	391340000	1690800000	5.41787	P18826	511	Phosphorylase b kinase regulatory subunit alpha, skeletal muscle isoform	Phka1	_PYRLM(ox)GVLGT(ph)SKLY(ph)DIR_
1.08678	1.1331	1.29883	1.04935	1.44932	1.23603	1.2089	2.31162	S	3	1	7.46266e-28	214.92	133.25	679.654	0.11828	1192500000	390200000	201850000	600410000	5.20815	Q8VI36	83	Paxillin	Pxn	_YAHQQPPS(ph)PLPVYSSSAK_
-1.64214	-1.6045	-1.32305	-1.174	-1.55025	-1.54069	-1.47244	0.360372	S	2	1	4.98123e-09	176.28	133.86	706.797	-0.49859	1511200000	527700000	620490000	363010000	5.20121	Q9R0P5	3	Destrin	Dstn	_(ac)AS(ph)GVQVADEVCR_
0.722641	0.704606	0.686164	0.581496	0.857264	0.798009	0.72503	1.65294	S	3	0.997961	2.58959e-24	186.15	176.11	620.958	0.11121	2269000000	754000000	581070000	933970000	5.08819	P46938	94	Yorkie homolog	Yap1	_QAS(ph)TDAGTAGALTPQHVR_
0.414677	0.54092	0.457226	0.502534	0.533065	0.606537	0.50916	1.42322	S	2	1	7.10944e-14	207.52	161.04	746.379	-0.22741	340910000	115400000	85569000	139940000	5.07075	P97868	361	E3 ubiquitin-protein ligase RBBP6	Rbbp6	_NLQPLMRS(ph)PISR_
2.94912	4.21218	4.49211	4.12895	4.23243	4.39499	4.0683	16.7757	Y	2	1	4.16086e-75	260.96	255.98	1152.47	-0.4684	6193600000	1496400000	172060000	4525100000	4.97271	P63085	185	Mitogen-activated protein kinase 1	Mapk1	_VADPDHDHT(ph)GFLTEY(ph)VATR_
2.08492	2.10739	2.62628	2.4156	1.87003	1.88245	2.16444	4.48293	S	2	1	3.54144e-05	147.26	147.26	509.242	0.23862	4568400000	2708500000	917730000	942180000	4.96788	Q8VHX6	2234	Filamin-C	Flnc	_LGS(ph)FGSITR_
NaN	-1.47582	-1.42818	-1.38033	-1.19152	-1.27785	-1.35074	0.392091	T	3	1	3.22261e-09	155.98	146	607.308	0.036101	305750000	71213000	161320000	73219000	4.89892	Q3TLH4	2625	Protein PRRC2C	Prrc2c	_AFGSGIDIKPGT(ph)PPIGGR_
2.08042	1.81631	2.50281	2.46022	1.81926	1.94216	2.10353	4.2976	S	3	0.980475	1.33256e-26	203.26	154.75	625.295	-0.055892	17273000000	5715800000	2300300000	9257000000	4.85057	Q91V92	455	ATP-citrate synthase	Acly	_TAS(ph)FSESRADEVAPAKK_
-1.53262	-1.60744	-1.15782	-1.136	-1.55203	-1.41881	-1.40079	0.378723	S	2	1	1.63038e-81	296.22	253.13	1115.55	0.34518	11024000000	4692100000	4637800000	1694600000	4.84496	P18760	3	Cofilin-1	Cfl1	_(ac)AS(ph)GVAVSDGVIKVFNDM(ox)KVR_
0.837782	1.34829	1.17082	1.34835	1.12439	1.2012	1.1718	2.25293	S	3	0.996443	0.00153477	85.51	63.337	627.979	-0.59867	226690000	94800000	44045000	87848000	4.65865	Q80U35	414	Rho guanine nucleotide exchange factor 17	Arhgef17	_SPS(ph)FGTGDGLLLRPQTR_
NaN	NaN	0.992913	1.06495	1.08188	1.09565	1.05885	2.08327	S	4	0.992566	6.28673e-08	114.76	70.917	695.839	0.15206	449230000	135070000	72335000	241820000	4.65463	E9Q1P8	71	Interferon regulatory factor 2-binding protein 2	Irf2bp2	_AHGCFPEGRS(ph)PTGAQPAAAKPPPLSAK_
-0.471349	-0.329848	-0.309646	-0.432591	-0.384151	-0.353211	-0.380132	0.768367	S	2	1	5.95241e-70	262.12	190.31	923.501	0.31139	7464900000	2130600000	2449700000	2884600000	4.62022	Q569Z6	248	Thyroid hormone receptor-associated protein 3	Thrap3	_ERS(ph)PALKSPLQSVVVR_
1.13698	1.32152	1.08393	1.1839	1.35417	1.66521	1.29095	2.44689	S	2	1	1.77682e-37	214.65	123.36	1066.5	0.85381	315190000	50919000	60915000	203350000	4.61869	Q9JK92	87	Heat shock protein beta-8	Hspb8	_FGVPAEGRS(ph)PPPFPGEPWK_
0.711583	0.647545	0.854395	0.984699	0.792106	0.667756	0.776347	1.71279	S	2	0.99991	3.69815e-60	273.51	250.86	930.925	-0.31053	1141800000	331860000	206620000	603310000	4.59688	Q02248	552	Catenin beta-1	Ctnnb1	_RTS(ph)MGGTQQQFVEGVR_
0.920751	0.926303	0.850239	0.982291	0.680144	0.647084	0.834469	1.7832	S	2	1	0.000305391	124.07	93.823	620.334	-0.30608	503670000	131020000	113650000	259000000	4.57701	Q9DB52	73	Protein FAM122A	Fam122a	_HGLLLPAS(ph)PVR_
0.527971	0.594453	0.704341	NaN	0.635336	0.641084	0.620637	1.53755	S	2	0.999872	1.15529e-19	200.23	199.99	848.899	0.69715	160750000	14782000	43059000	102910000	4.54515	Q6EDY6;Q6EDY6-3	972	Leucine-rich repeat-containing protein 16A	Lrrc16a	_RSS(ph)GLISELPSEEGR_
1.0432	0.912037	1.39879	1.43547	1.24629	1.3815	1.23621	2.3558	S	2	0.999704	2.12011e-06	173.72	142.38	619.304	0.28557	332230000	118920000	55474000	157840000	4.49516	Q7TSC1	1217	Protein PRRC2A	Prrc2a	_LISGPLS(ph)PMSR_
1.19585	0.905043	1.01571	1.13796	0.706906	0.891886	0.97556	1.9664	S	2	1	9.67559e-107	286.8	246.92	1055.01	0.7508	437010000	293920000	61808000	81281000	4.37181	Q6P5H2	894	Nestin	Nes	_VSQVSLESLEKENVQS(ph)PR_
-0.75521	-0.89459	-0.681099	NaN	-0.849232	-0.709646	-0.777956	0.583193	S	3	0.793645	0.00122887	81.565	81.565	482.92	-0.09931	54582000	13787000	24655000	16140000	4.35209	Q3TC46	177	Protein PAT1 homolog 1	Patl1	_RS(ph)TSPIIGSPPVR_
1.33543	1.16973	1.81102	1.08794	1.50253	1.34653	1.37553	2.59463	S	3	0.999556	4.82575e-13	189.45	183.05	782.705	-0.15475	96468000	18430000	15002000	63036000	4.32673	Q8BG30	363	Negative elongation factor A	Whsc2	_EASRPPEEPSAPS(ph)PTLPTQFK_
3.65467	4.19298	3.8025	3.03399	NaN	4.05485	3.7478	13.4338	S	2	1	9.27374e-05	150.11	121.76	634.297	-0.015748	263530000	61248000	9830200	192450000	4.30646	P51150	72	Ras-related protein Rab-7a	Rab7a	_FQS(ph)LGVAFYR_
0.662935	0.538439	0.500904	0.485221	0.357833	0.491597	0.506155	1.42026	S	3	1	1.59101e-14	191.65	116.2	723.36	0.4906	327340000	82927000	80060000	164350000	4.25487	Q9DB52	140	Protein FAM122A	Fam122a	_RIDFIPVS(ph)PAPS(ph)PTRGIGK_
0.927062	1.04418	1.6212	1.29737	1.21816	1.30638	1.23572	2.355	S	3	1	2.48122e-05	130.27	94.717	616.327	-0.23696	286120000	94660000	51580000	139880000	4.24841	Q9DBT5	87	AMP deaminase 2	Ampd2	_QIS(ph)QDVKLEPDILLR_
1.25629	NaN	1.59736	1.16575	1.46937	1.3278	1.36331	2.57275	T	3	0.7826	0.0247429	51.524	35.748	720.01	0.37652	2346800000	373990000	365410000	1607400000	4.22931	P18826	507	Phosphorylase b kinase regulatory subunit alpha, skeletal muscle isoform	Phka1	_PYRLM(ox)GVLGT(ph)SKLY(ph)DIR_
2.30431	2.34676	2.50579	NaN	NaN	2.15351	2.32759	5.01967	S	3	0.999148	2.30889e-12	131.09	107.56	888.108	0.31761	1068800000	205950000	108140000	754670000	4.17886	O88746	472	Target of Myb protein 1	Tom1	_AADRLPNLASPSAEGPPRPS(ph)PGTAPR_
1.91583	2.16111	3.12727	2.97179	3.16997	2.43106	2.62951	6.18814	S	2	1	3.09608e-24	225.54	123.29	711.334	-0.58718	429680000	170600000	32419000	226660000	4.16067	Q8BTI8	2224	Serine/arginine repetitive matrix protein 2	Srrm2	_TPAAAAAMNLAS(ph)PR_
1.13849	0.765025	1.48887	1.24598	1.32279	1.32314	1.21405	2.31988	S	2	0.999317	7.62401e-135	341.46	302.77	1071.49	0.12338	797040000	213770000	165110000	418150000	4.14753	P26231;Q61301	655	Catenin alpha-1;Catenin alpha-2	Ctnna1;Ctnna2	_SRTS(ph)VQTEDDQLIAGQSAR_
0.340733	0.296663	0.411101	0.449641	0.517628	0.491597	0.417894	1.33598	S	2	0.99984	2.55433e-19	209.43	153.36	906.926	-0.79626	364330000	89657000	93813000	180860000	4.12925	Q9DB52	144	Protein FAM122A	Fam122a	_RIDFIPVS(ph)PAPS(ph)PTR_
1.50792	NaN	1.2394	1.19251	1.16002	1.07046	1.23406	2.35228	S	2	0.999926	0.0138102	117.89	63.076	450.733	0.27342	1020800000	126790000	242100000	651920000	4.12467	Q9QYB5;Q9QYC0	724	Gamma-adducin;Alpha-adducin;Beta-adducin	Add3;Add1;Add2	_TPS(ph)FLKK_
0.709291	1.2419	0.907891	0.801241	1.08638	0.88885	0.939258	1.91754	S	3	0.997958	0.000205644	98.281	82.55	506.611	0.26253	1638600000	728200000	361280000	549080000	4.12164	Q6PDH0-2	565	Pleckstrin homology-like domain family B member 1	Phldb1	_KLS(ph)SGDLRVPIPR_
0.189666	0.163499	0.156138	0.213129	0.1133	0.198243	0.172329	1.12688	S	2	1	8.04936e-10	171.81	75.316	754.841	-1.3763	8746400000	2508700000	2675100000	3562600000	4.10366	P35564	582	Calnexin	Canx	_AEEDEILNRS(ph)PR_
-0.783539	-0.602613	-0.750664	-0.900341	-0.603227	-0.509512	-0.691649	0.619146	S	2	0.999995	6.11421e-56	293.04	293.04	1005.46	-0.042564	469350000	120570000	228940000	119840000	4.10046	Q60902	255	Epidermal growth factor receptor substrate 15-like 1	Eps15l1	_STPSHGSVSSLNSTGSLS(ph)PK_
0.74192	0.5431	0.76545	NaN	0.775514	0.756425	0.716482	1.64317	S	3	0.999999	0.000100292	88.544	84.68	1002.17	-0.071376	24609000	4596800	4964900	15048000	4.0916	Q61191	1516	Host cell factor 1;HCF N-terminal chain 1;HCF N-terminal chain 2;HCF N-terminal chain 3;HCF N-terminal chain 4;HCF N-terminal chain 5;HCF N-terminal chain 6;HCF C-terminal chain 1;HCF C-terminal chain 2;HCF C-terminal chain 3;HCF C-terminal chain 4;HCF C-terminal chain 5;HCF C-terminal chain 6	Hcfc1	_AVTTVTQSTPVPGPSVPPPEELQVS(ph)PGPR_
2.41568	2.6035	2.81539	NaN	2.29572	3.21977	2.67001	6.36435	S	2	0.999316	2.18392e-07	186.16	160.18	686.308	-0.55743	137400000	26814000	12125000	98457000	4.08794	O54724	302	Polymerase I and transcript release factor	Ptrf	_S(ph)FTPDHVVYAR_
3.75979	3.82232	4.29609	4.27865	2.34968	3.05153	3.59301	12.0671	S	2	1	4.99689e-47	232.87	112.56	812.914	-0.085972	1660300000	353710000	36631000	1270000000	4.07588	P54227	25	Stathmin	Stmn1	_RASGQAFELILS(ph)PR_
NaN	0.766044	1.14561	0.996244	0.995304	0.995738	0.979788	1.97218	S	2	0.95537	4.84137e-10	155.25	119.38	926.988	0.54082	145530000	11788000	31098000	102650000	4.06163	Q9D1J1	181	Adaptin ear-binding coat-associated protein 2	Necap2	_ARPTS(ph)AGGLSLLPPPPGGK_
NaN	NaN	-2.41997	-2.42981	-2.13885	-2.1614	-2.28751	0.204829	S	2	0.999985	2.62162e-05	141.34	141.34	687.855	-0.020874	384960000	84189000	258400000	42365000	4.03578	Q9EPC1	8	Alpha-parvin	Parva	_(ac)ATSPQKS(ph)PLVPK_
-1.0546	-1.13521	-1.76538	-1.81066	-1.62674	-1.66818	-1.51013	0.35108	S	2	0.997994	9.57186e-10	166.6	149.22	758.358	1.0223	1547000000	373120000	831370000	342520000	4.01051	Q8R550;Q8R550-3;Q8R550-7	550	SH3 domain-containing kinase-binding protein 1	Sh3kbp1	_ASS(ph)PSLFSTEGKPK_
1.52025	NaN	1.20877	1.47799	1.75442	1.73613	1.53951	2.90696	S	3	1	5.44849e-108	272.3	91.812	611.624	0.12618	753450000	213940000	88582000	450930000	3.99042	Q9D6Z1	554	Nucleolar protein 56	Nop56	_RKFS(ph)EEPEVAANFTK_
1.42062	1.16047	2.06654	1.55149	2.03418	1.94666	1.69666	3.24149	S	2	0.995778	6.93826e-06	167.61	152	659.824	-0.065233	47610000	18683000	5595800	23331000	3.98972	Q80TM6	381	R3H domain-containing protein 2	R3hdm2	_ASS(ph)FSGISILTR_
-0.396593	NaN	-0.339363	-0.417714	-0.339382	-0.475114	-0.393633	0.76121	S	2	0.999992	4.04037e-05	123.67	122.7	675.345	-0.38543	126490000	41730000	46879000	37882000	3.98082	Q8BGZ4	588	Cell division cycle protein 23 homolog	Cdc23	_RVS(ph)PLNLSSVTP_
1.26357	1.41029	2.29399	1.99012	1.67405	1.55939	1.69857	3.24579	S	3	1	8.71566e-12	180.04	143.98	647.662	0.42585	4003500000	1396100000	564560000	2042900000	3.94246	Q62048	116	Astrocytic phosphoprotein PEA-15	Pea15	_YKDIIRQPS(ph)EEEIIK_
0.437121	0.538637	NaN	0.607674	0.431997	0.477574	0.498601	1.41284	S	2	0.999997	0.000555415	118.52	98.169	965.421	-0.31239	332020000	94115000	84288000	153610000	3.93666	O54928	46	Suppressor of cytokine signaling 5	Socs5	_S(ph)IS(ph)LGEAAPQQESSPLR_
1.22379	1.31354	2.1903	1.6622	1.54231	1.36994	1.55035	2.92888	T	2	1	9.88614e-05	169.04	145.1	647.842	0.24745	830440000	271490000	220270000	338680000	3.9293	Q9QXS1;Q9QXS1-3	3889	Plectin	Plec	_KQIT(ph)VEELVR_
NaN	NaN	-1.31118	-1.10681	-1.203	-1.28814	-1.22728	0.427121	T	4	0.956891	1.18336e-17	174.53	60.764	571.279	-0.31186	2184800000	638510000	1016000000	530330000	3.92578	O08553	514	Dihydropyrimidinase-related protein 2	Dpysl2	_TVT(ph)PAS(ph)SAKTSPAKQQAPPVR_
1.21531	1.3966	2.21816	2.03973	1.71501	1.46618	1.67517	3.19356	S	2	0.999358	3.96527e-15	196.67	147.1	636.801	0.075178	1772600000	625710000	256450000	890410000	3.871	Q6PAR5-4	908	GTPase-activating protein and VPS9 domain-containing protein 1	Gapvd1	_SRS(ph)SDIVSSVR_
0.104605	0.215865	0.142871	0.188907	0.188401	0.180148	0.170133	1.12516	S	2	0.993904	2.75243e-18	200.99	200.99	824.925	0.31581	103170000	26367000	34102000	42704000	3.86381	Q91W39	378	Nuclear receptor coactivator 5	Ncoa5	_LLRSS(ph)ADSLPGPISR_
1.04236	NaN	1.55734	1.31214	1.31667	1.55964	1.35763	2.56264	S	3	0.981037	3.87973e-09	164.18	159.98	674.32	0.48225	694990000	157880000	116880000	420230000	3.8405	P81122	303	Insulin receptor substrate 2	Irs2	_SKS(ph)QSSGSSATHPISVPGAR_
-1.18121	-0.978805	NaN	-1.35082	-0.886433	-1.15191	-1.10984	0.463347	S	2	1	7.66497e-97	316.93	303.7	931.883	0.069004	165620000	40153000	90106000	35358000	3.77906	Q9QXS1;Q9QXS1-3	4472	Plectin	Plec	_GYYS(ph)PYSVSGSGSTAGSR_
0.547252	0.62854	0.334568	0.490262	0.691891	0.452595	0.524185	1.43812	S	2	0.999999	4.50844e-06	170.79	130.2	706.316	0.15915	227040000	10994000	79696000	136350000	3.77542	Q91Z22	187	Porimin	Tmem123	_YRS(ph)IDEHDAII_
-1.05394	-0.650204	-1.13384	-1.13375	-1.0223	-1.48665	-1.08012	0.472991	S	2	1	1.01467e-55	208.49	191.47	852.854	0.22053	133700000	37186000	62527000	33985000	3.73814	Q76N33	242	AMSH-like protease	Stambpl1	_SDGSNFANYS(ph)PPVNR_
0.852958	0.904812	1.11656	1.19447	0.596554	0.741575	0.901154	1.86756	S	3	0.985188	1.86188e-48	212.39	135.81	599.932	-0.02065	697690000	105240000	173600000	418850000	3.72778	Q3UMF0	1215	Cordon-bleu protein-like 1	Cobll1	_QSS(ph)LTFQSSDPEHVR_
2.736	1.53262	3.29059	2.64053	3.57386	2.88788	2.77691	6.85383	S	2	1	4.53239e-107	284.12	140.2	1155.55	0.21667	1029700000	413150000	65304000	551230000	3.69488	Q9ET54	901	Palladin	Palld	_IAS(ph)DEEIQGTKDAVIQDLER_
-0.548333	-0.780042	-1.08433	-0.923413	-0.813449	-0.588878	-0.789741	0.578448	S	2	0.999665	8.88581e-22	226.7	172.57	723.877	0.35043	359320000	90191000	157660000	111470000	3.67763	Q3TC46	179	Protein PAT1 homolog 1	Patl1	_RSTS(ph)PIIGSPPVR_
0.479024	0.478713	0.228357	0.501617	0.345169	0.443925	0.412801	1.33127	S	3	1	1.6393e-09	179.74	153.23	513.582	-0.28583	1161200000	260850000	323590000	576710000	3.66906	Q02819	368	Nucleobindin-1	Nucb1	_AQRLS(ph)QETEALGR_
0.856468	1.02333	1.32193	1.73993	1.64446	1.36726	1.32556	2.5063	S	2	0.999994	2.9939e-10	179.81	100.58	767.37	0.061237	413460000	130690000	64907000	217860000	3.65618	Q61337	136	Bcl2 antagonist of cell death	Bad	_SRS(ph)APPNLWAAQR_
-1.33123	NaN	-1.98273	-2.12017	-2.16508	-1.8169	-1.88322	0.271078	S	4	0.869481	0.000243054	125.45	35.809	441.486	-0.52701	597850000	190350000	327510000	79986000	3.62661	Q80UG5-3	75	Septin-9	Sept9	_LVDSLS(ph)QRSPKPSLR_
0.601031	0.703189	0.538538	0.451119	0.697952	NaN	0.598366	1.514	S	3	0.999982	3.69201e-28	173.86	157.09	1116.51	0.0014439	505800000	228370000	129300000	148120000	3.62143	Q9ERG0	488	LIM domain and actin-binding protein 1	Lima1	_SDNEETLGRPAQPPNAGESPHS(ph)PGVEDAPIAK_
0.388134	0.269392	0.617863	0.482022	0.392977	0.495695	0.441014	1.35756	S	2	0.999999	7.88291e-60	273.78	265.54	882.87	0.32754	362840000	116320000	96613000	149910000	3.57086	O35737;P70333	104	Heterogeneous nuclear ribonucleoprotein H;Heterogeneous nuclear ribonucleoprotein H, N-terminally processed;Heterogeneous nuclear ribonucleoprotein H2	Hnrnph1;Hnrnph2	_HTGPNS(ph)PDTANDGFVR_
0.590722	0.61899	1.02219	1.21132	1.00108	0.95784	0.900358	1.86653	S	2	1	1.57257e-43	258.9	195.77	831.938	0.3093	743070000	202800000	127390000	412880000	3.54941	Q9DCM0	14	Protein ETHE1, mitochondrial	Ethe1	_RLS(ph)QQSASGAPVLLR_
0.654435	0.606442	1.23775	1.14568	0.975117	0.872868	0.915381	1.88607	S	3	0.958799	8.93514e-05	104.38	60.621	738.372	-0.54337	230420000	71905000	56901000	101610000	3.49841	Q8BPM2	335	Mitogen-activated protein kinase kinase kinase kinase 5	Map4k5	_TAS(ph)EINFDKLQFEPPLRK_
1.19824	1.22423	2.21841	2.11193	2.28386	2.27697	1.88561	3.69509	S	3	1	4.99689e-47	232.87	103.87	542.278	-0.1416	3030000000	280130000	389670000	2360200000	3.49773	P54227	16	Stathmin	Stmn1	_RAS(ph)GQAFELILSPR_
NaN	NaN	1.69933	1.61678	1.33199	1.46268	1.5277	2.88325	S	3	0.998934	2.17695e-10	167.37	131.25	622.924	0.15411	498590000	72099000	90267000	336230000	3.47786	A6H8H2-2	1145	DENN domain-containing protein 4C	Dennd4c	_THS(ph)FENVNCHLADSR_
0.702658	NaN	NaN	0.760604	0.888617	0.865285	0.804291	1.74629	S	2	0.99943	2.58915e-38	224.57	177.32	1191.54	-0.12344	169970000	44440000	27851000	97676000	3.45162	O88685	12	26S protease regulatory subunit 6A	Psmc3	_(ac)M(ox)QEM(ox)NLLPTPES(ph)PVTRQEK_
0.89033	NaN	1.59445	1.38294	1.38217	1.45249	1.34048	2.53235	S	2	0.999755	4.79399e-43	256.08	256.08	837.395	0.5111	57766000	15767000	8070700	33929000	3.45116	P53995	688	Anaphase-promoting complex subunit 1	Anapc1	_SFDFEGSLS(ph)PVIAPK_
0.58246	NaN	0.959399	1.05977	0.965323	0.931759	0.899742	1.86573	S	3	0.822879	3.80717e-05	112.82	101.05	733.724	-0.51348	117440000	25717000	26754000	64968000	3.40246	Q60902	235	Epidermal growth factor receptor substrate 15-like 1	Eps15l1	_TVFAGAVPVLPASPPPKDS(ph)LR_
0.115566	0.0668125	0.167872	0.123534	0.101381	0.146655	0.120303	1.08696	S	2	0.994079	9.86397e-28	211.43	197.1	816.387	-0.41458	691210000	167340000	233460000	290420000	3.39762	Q7TPV4	1253	Myb-binding protein 1A	Mybbp1a	_SPAPSNPTLS(ph)PSTPAK_
1.30053	0.740453	0.586981	0.674189	0.800745	0.816395	0.819883	1.76526	S	2	0.999932	3.59541e-14	190.96	102.39	804.905	-0.054378	324350000	88625000	76353000	159370000	3.31344	Q80W00	313	Serine/threonine-protein phosphatase 1 regulatory subunit 10	Ppp1r10	_VLS(ph)PTAAKPSPFEGK_
-0.984902	-1.04552	-1.74019	-1.47349	-1.46813	-0.730512	-1.24046	0.423238	S	2	0.999997	2.1534e-107	329.59	250.94	966.92	0.21688	677610000	197500000	319930000	160180000	3.31014	O54774	760	AP-3 complex subunit delta-1	Ap3d1	_HSSLPTES(ph)DEDIAPAQR_
-0.66802	-1.22199	-0.733411	-1.37258	-1.47823	-1.34564	-1.13664	0.454816	S	2	0.992445	4.15571e-55	251.37	126.25	784.849	0.093093	822810000	136250000	455810000	230750000	3.30739	Q63918	288	Serum deprivation-response protein	Sdpr	_SS(ph)PFKVS(ph)PLSFGR_
1.05922	0.977829	2.05575	2.08651	1.97332	1.92281	1.67924	3.20259	S	2	0.999998	2.63629e-22	229.02	83.204	592.271	-0.69101	3794700000	831130000	534330000	2429300000	3.30106	Q62318	473	Transcription intermediary factor 1-beta	Trim28	_S(ph)GEGEVSGLLR_
0.907045	1.07622	1.95073	2.06788	1.8799	1.93749	1.63654	3.1092	S	2	0.975127	3.09015e-09	170.16	116.51	713.838	-0.073082	1122700000	260280000	158030000	704340000	3.28697	Q62318	471	Transcription intermediary factor 1-beta	Trim28	_S(ph)RSGEGEVSGLLR_
0.408603	0.263756	NaN	0.480265	0.463413	0.483571	0.419922	1.33785	S	2	1	3.47031e-90	312.27	280.81	1028.48	-0.10798	243990000	87336000	61024000	95633000	3.27856	P60335	173	Poly(rC)-binding protein 1	Pcbp1	_QICLVM(ox)LETLSQS(ph)PQGR_
0.76757	0.774165	1.28528	NaN	0.963474	0.999856	0.95807	1.94271	S	3	0.99918	2.67747e-07	168.5	101.32	520.548	0.044518	948000000	229140000	203880000	514980000	3.27172	Q9JHU4	4366	Cytoplasmic dynein 1 heavy chain 1	Dync1h1	_TDS(ph)TSDGRPAWMR_
1.783	1.79056	NaN	2.2274	NaN	1.70452	1.87637	3.6715	S	2	1	2.28922e-05	146.59	139.86	629.279	0.42236	105990000	21991000	13394000	70603000	3.26026	Q9ES28	673	Rho guanine nucleotide exchange factor 7	Arhgef7	_KPS(ph)DEEFAVR_
0.427821	0.942458	1.25568	1.19194	1.1961	1.29625	1.05171	2.07298	S	2	1	3.21962e-15	204.05	188.71	713.359	0.5479	1852600000	519490000	314870000	1018200000	3.26008	Q8K1N2-2	465	Pleckstrin homology-like domain family B member 2	Phldb2	_RLS(ph)AGTTVADVQK_
-0.675189	-0.278059	-0.736677	-0.876546	-0.843422	-0.807781	-0.702946	0.614317	S	3	0.999321	1.97043e-13	174.87	173.28	649.31	-0.14427	1185800000	292000000	518340000	375460000	3.25725	Q80TV8;Q80TV8-2	1193	CLIP-associating protein 1	Clasp1	_FSFRS(ph)QEDLNEPIKR_
NaN	1.51111	2.38139	2.37632	1.82061	1.5471	1.92731	3.80345	S	2	1	0.000625577	116.55	116.55	497.244	0.15774	5352200000	1979300000	661450000	2711400000	3.25701	P26645	163	Myristoylated alanine-rich C-kinase substrate	Marcks	_LSGFS(ph)FKK_
2.65473	2.08151	3.70299	2.93376	NaN	2.4052	2.75564	6.75352	S	2	0.999611	3.83823e-06	172.82	172.82	707.33	0.23693	203000000	23275000	13216000	166510000	3.25141	Q6PGL7	284	WASH complex subunit FAM21	Fam21	_RPTS(ph)FADELAAR_
NaN	NaN	-1.06136	-0.826847	-0.989163	-0.824418	-0.925447	0.526517	S	3	0.915348	6.39621e-42	211.49	211.49	803.355	0.11565	870480000	287430000	371680000	211370000	3.23879	P46938	90	Yorkie homolog	Yap1	_SHS(ph)RQAST(ph)DAGTAGALTPQHVR_
NaN	NaN	2.2901	2.16492	2.11146	NaN	2.18883	4.55935	S	3	0.967137	3.59555e-07	157.88	94.461	719.675	0.6009	269870000	57638000	29861000	182370000	3.23331	P35569	265	Insulin receptor substrate 1	Irs1	_SKS(ph)QSSSSCSNPISVPLRR_
-0.273605	-0.263767	NaN	-0.313387	-0.396213	-0.435827	-0.33656	0.791927	T	3	0.881119	4.3919e-110	281.28	146.97	870.384	-0.047862	166250000	46278000	58792000	61184000	3.22985	P52479-2	206	Ubiquitin carboxyl-terminal hydrolase 10	Usp10	_T(ph)CDSPQNPVDFISGPVPDSPFPR_
-0.837996	-1.1788	-0.816901	-0.790185	NaN	-1.25322	-0.97542	0.508592	S	2	0.997077	1.77011e-40	233.37	202.03	848.409	0.19572	68345000	23733000	30080000	14532000	3.22173	Q62136	590	Tyrosine-protein phosphatase non-receptor type 21	Ptpn21	_HLYISSS(ph)NPDLITR_
0.372172	0.829038	1.13888	1.02262	1.03189	0.769095	0.860615	1.81581	S	2	1	4.92838e-36	220.69	180.1	672.321	-0.27513	588110000	130760000	111280000	346070000	3.21299	D3YZP9	237	Coiled-coil domain-containing protein 6	Ccdc6	_LDQPVSAPPS(ph)PR_
0.554933	0.717649	0.746227	0.619742	NaN	NaN	0.659637	1.57969	S	3	1	0.00139616	115.42	115.42	720.039	-0.2476	66096000	14845000	15302000	35949000	3.18587	A2A7S8-2	966	Uncharacterized protein KIAA1522	Kiaa1522	_KLQLERPVS(ph)PEAQADLQR_
NaN	NaN	-2.07424	-2.33519	-1.71028	-1.81314	-1.98322	0.252926	S	3	0.838342	0.000704293	84.169	78.324	534.931	0.14875	1024900000	346050000	541460000	137350000	3.11693	P70336-2	1419	Rho-associated protein kinase 2	Rock2	_KPPAPDPFARSS(ph)PR_
-0.171758	-0.18007	-0.150209	-0.132562	-0.136252	-0.0510554	-0.136984	0.909418	S	3	0.999763	2.13339e-12	158.93	111.64	672.321	-0.1635	2739400000	763260000	952460000	1023700000	3.11424	Q8BTI8	1151	Serine/arginine repetitive matrix protein 2	Srrm2	_DKFS(ph)PTQDRPESSTVLK_
0.898479	1.24172	1.22367	1.34534	1.33354	0.405012	1.07463	2.10618	S	3	0.999999	2.56702e-17	180.16	141.83	840.064	0.27524	65901000	38527000	8102100	19272000	3.09183	Q0KL02-4	2458	Triple functional domain protein	Trio	_TRPGAVS(ph)PLNS(ph)PLSTTFPSPFGK_
0.898479	1.2475	1.22367	1.34534	1.33354	0.405012	1.07559	2.10758	S	3	0.999999	2.56702e-17	180.16	156.08	840.064	0.35131	64787000	37877000	7971200	18938000	3.09069	Q0KL02-4	2462	Triple functional domain protein	Trio	_TRPGAVS(ph)PLNS(ph)PLSTTFPSPFGK_
NaN	NaN	2.29378	1.74101	1.8074	1.71312	1.88883	3.70335	T	3	0.966546	8.90998e-14	158.52	150.14	776.018	-0.063488	899830000	262410000	99637000	537780000	3.08853	Q3UYV9	21	Nuclear cap-binding protein subunit 1	Ncbp1	_RKT(ph)SDANETEDHLESLICK_
0.942984	0.943509	2.01831	2.1529	1.33902	1.62541	1.50369	2.83567	S	2	1	4.91017e-47	237.6	213.14	1069.02	-0.11962	2876500000	1337400000	564510000	974530000	3.05811	Q99P72	105	Reticulon-4	Rtn4	_GPLPAAPPTAPERQPS(ph)WER_
-1.73822	-1.59405	-2.05278	-2.21156	NaN	NaN	-1.89915	0.268101	S	2	0.834382	0.000228051	106.93	95.954	881.964	0.49127	237940000	70271000	132360000	35317000	3.04876	Q80UG5-3	73	Septin-9	Sept9	_LVDS(ph)LSQRSPKPSLR_
-0.620335	-0.670796	-1.48024	-1.34564	-1.47405	-1.39905	-1.16502	0.445959	S	2	0.995731	1.01739e-08	155.1	124.42	514.245	0.82127	677990000	99670000	362870000	215450000	3.04716	Q8K124	395	Pleckstrin homology domain-containing family O member 2	Plekho2	_SSS(ph)LGDLLR_
-0.958729	-1.03245	-0.771865	NaN	-1.49606	-1.24284	-1.10039	0.466391	S	2	0.974114	0.000291274	115.87	92.575	688.85	-0.36953	34299000	9187100	16142000	8969700	3.045	A2AHC3	560	Calmodulin-regulated spectrin-associated protein 1	Camsap1	_TS(ph)PQAPGLVASIR_
NaN	NaN	NaN	2.50724	2.73489	2.76676	2.66963	6.36267	S	2	0.999145	1.95321e-47	231.83	139.08	777.39	0.23163	692050000	97357000	38947000	555750000	3.02889	Q9QYC0	12	Alpha-adducin	Add1	_AAVVTS(ph)PPPTTAPHK_
-0.290056	-0.228638	-0.654581	-0.507337	-0.479754	-0.502587	-0.443826	0.735183	S	2	0.995166	6.1703e-59	237.92	237.92	1316.56	0.46178	293380000	51683000	112790000	128920000	3.0169	Q61165	790	Sodium/hydrogen exchanger 1	Slc9a1	_SKEPSSPGTDDVFTPGSSDS(ph)PSSQR_
NaN	NaN	0.886277	0.793272	0.972399	0.675726	0.831918	1.78005	S	2	0.999595	3.4359e-18	183.45	183.45	800.89	-0.042398	65462000	21520000	12358000	31584000	3.01494	Q6ZQH8	1719	Nucleoporin NUP188 homolog	Nup188	_GAPSS(ph)PAAGVLPSPQGK_
NaN	0.444455	0.779386	0.613437	0.415434	0.576667	0.565876	1.48029	Y	2	0.999995	1.8176e-29	222.25	222.25	734.335	-0.095948	121040000	19619000	23090000	78334000	3.01011	Q8CGB6-3	483	Tensin-like C1 domain-containing phosphatase	Tenc1	_GPLDGSPY(ph)AQVQR_
1.38852	1.24099	2.33614	1.96277	1.61523	NaN	1.70873	3.26873	S	2	0.997588	9.45814e-06	130.21	102.64	721.85	0.2302	160610000	51220000	20690000	88702000	2.99939	P23949;P23950	480	Zinc finger protein 36, C3H1 type-like 2;Zinc finger protein 36, C3H1 type-like 1	Zfp36l2;Zfp36l1	_LPIFSRLS(ph)ISDD_
-0.797764	NaN	-1.64548	-1.59018	-1.22048	-1.27052	-1.30489	0.404753	S	2	0.930117	0.000190845	137.24	109.19	1265.61	-0.30385	264600000	39269000	156460000	68873000	2.99363	O70318	666	Band 4.1-like protein 2	Epb41l2	_VTPLPFQPQASS(ph)HETLNVVEEK_
NaN	NaN	-1.59951	-1.29623	-1.67057	-1.92566	-1.62299	0.324662	S	2	0.999999	5.66585e-90	269.08	269.08	1052.49	-0.13058	371790000	150290000	165690000	55809000	2.96068	P45591	3	Cofilin-2	Cfl2	_(ac)AS(ph)GVTVNDEVIKVFNDM(ox)K_
NaN	NaN	1.78501	2.24175	1.75826	1.54533	1.83259	3.56175	S	3	0.997599	5.24859e-36	219.18	168.05	723.984	0.050473	765910000	216870000	84062000	464980000	2.95768	Q3UYV9	22	Nuclear cap-binding protein subunit 1	Ncbp1	_KTS(ph)DANETEDHLESLICK_
-0.417425	-1.17348	-1.54937	-1.75108	-1.47766	-1.32406	-1.28218	0.411174	S	2	0.999055	1.45528e-123	304.42	294.91	999.958	-0.072345	504000000	91065000	292340000	120590000	2.95762	Q63918	287	Serum deprivation-response protein	Sdpr	_ASSGKS(ph)SPFKVS(ph)PLSFGR_
0.792439	0.591009	0.292193	0.580049	0.309409	0.578794	0.523982	1.43792	S	3	1	6.46354e-05	132.64	107.17	534.287	-0.029837	117110000	10104000	29243000	77767000	2.95599	Q02257	665	Junction plakoglobin	Jup	_KRVS(ph)VELTNSLFK_
0.265437	0.589668	0.80925	0.922959	0.846794	0.99429	0.738066	1.66794	S	3	0.959984	2.51607e-10	165.17	145.52	666.97	0.95176	791070000	251310000	165850000	373920000	2.95578	Q80YV2	393	Nuclear-interacting partner of ALK	Zc3hc1	_SM(ox)GTGDSAGVEVPS(ph)SPLRR_
NaN	NaN	0.587557	0.615793	0.424815	0.499986	0.532038	1.44597	S	2	0.843827	6.9948e-08	173.03	173.03	706.85	-0.067264	655580000	206020000	157900000	291650000	2.93166	Q80W47	395	WD repeat domain phosphoinositide-interacting protein 2	Wipi2	_GAYVPSS(ph)PTRLGK_
NaN	NaN	-1.22149	-1.30504	-0.86712	-1.15975	-1.13835	0.454279	S	3	0.999881	0.000128155	103.9	82.663	552.274	0.19361	2903100000	1100300000	1209300000	593490000	2.90048	P51125	11	Calpastatin	Cast	_(ac)SQPGPKPAAS(ph)PRPSR_
NaN	NaN	0.158596	0.14965	0.129349	0.10742	0.136253	1.09905	S	3	1	7.90069e-43	256.11	114.55	857.385	0.32599	803960000	200800000	244130000	359030000	2.90046	P10853	65	Histone H2B type 1-F/J/L;Histone H2B type 1-K;Histone H2B type 1-B;Histone H2B type 1-P;Histone H2B type 3-B;Histone H2B type 3-A;Histone H2B type 2-E	Hist1h2bf;Hist1h2bk;Hist1h2bb;Hist1h2bp;Hist3h2bb;Hist3h2ba;Hist2h2be	_AM(ox)GIM(ox)NS(ph)FVNDIFERIASEASR_
NaN	NaN	-1.26989	-1.6092	-1.73673	-1.91882	-1.63366	0.322269	T	3	0.999948	1.13565e-06	124.19	113.31	707.991	-0.39241	1360200000	282580000	800900000	276670000	2.89778	Q62188	514	Dihydropyrimidinase-related protein 3	Dpysl3	_GGT(ph)PAGST(ph)RGSPTRPNPPVR_
0.451119	0.308244	0.445091	0.383607	0.806943	0.697685	0.515448	1.42944	S	2	0.999997	3.66178e-13	176.28	169.67	796.877	0.1971	106640000	13015000	26129000	67494000	2.89616	Q8CGB6-3	835	Tensin-like C1 domain-containing phosphatase	Tenc1	_AGSVSPGS(ph)PPYLQPR_
0.718526	0.795019	NaN	0.779974	0.448901	1.03851	0.756185	1.68902	S	3	0.961138	3.52378e-29	186.13	179.06	960.453	-0.73988	341120000	103960000	46682000	190470000	2.88311	O88487	81	Cytoplasmic dynein 1 intermediate chain 2	Dync1i2	_EAEALLQSMGLTTDSPIVPPPM(ox)S(ph)PSSK_
0.437121	0.538637	0.127765	0.607674	0.431997	0.477574	0.436795	1.35359	S	2	0.999996	0.000555415	118.52	98.169	965.421	-0.31239	702780000	224900000	151460000	326420000	2.88123	O54928	44	Suppressor of cytokine signaling 5	Socs5	_S(ph)IS(ph)LGEAAPQQESSPLR_
2.37907	1.91437	1.0769	1.6262	NaN	2.22959	1.84523	3.59309	S	4	0.996956	2.54072e-06	118.32	79.143	666.333	0.029009	690240000	130510000	82725000	477000000	2.86906	O88746	462	Target of Myb protein 1	Tom1	_AADRLPNLAS(ph)PSAEGPPRPSPGTAPR_
1.47773	1.91115	1.84101	NaN	2.27721	NaN	1.87678	3.67253	S	3	0.993586	2.78679e-05	162.01	162.01	855.398	-0.34822	34921000	1138800	3227300	30555000	2.84544	Q9DBC7	77	cAMP-dependent protein kinase type I-alpha regulatory subunit	Prkar1a	_TGIRTDS(ph)REDEIS(ph)PPPPNPVVK_
NaN	NaN	-0.952294	-0.70031	-0.643338	-0.803746	-0.774922	0.58442	S	2	0.999087	1.15099e-26	204.31	158.44	905.472	0.20934	170590000	68917000	64011000	37665000	2.84233	Q9WV92-3;Q9WV92-6	486	Band 4.1-like protein 3	Epb41l3	_GIS(ph)QTNLITTVTPEKK_
1.58381	NaN	2.73327	2.13182	1.43312	1.56228	1.88886	3.70342	S	3	0.999989	7.2745e-12	150.68	135.38	866.717	-0.067216	2086000000	272820000	359070000	1454100000	2.83174	Q8K310	188	Matrin-3	Matr3	_RDS(ph)FDDRGPSLNPVLDYDHGSR_
NaN	1.85316	2.25553	2.71207	1.92562	NaN	2.18659	4.55229	T	2	0.791189	3.06261e-13	190.67	144.82	937.438	-0.057274	579490000	223680000	58664000	297140000	2.81264	Q91V92	453	ATP-citrate synthase	Acly	_T(ph)ASFSESRADEVAPAKK_
-1.90541	NaN	NaN	-2.60982	-1.77843	-1.9694	-2.06576	0.23886	Y	3	0.817548	0.0605097	40.428	40.428	741.653	0.3483	255500000	39345000	159510000	56645000	2.80823	Q8R0M8-3	343	Monocarboxylate transporter 5	Slc16a4	_T(ph)LGIDVM(ox)DASY(ph)LVS(ph)VAGKK_
-0.231617	-0.139744	-0.428915	-0.213872	-0.251745	-0.389753	-0.275941	0.825911	S	2	0.999984	9.10966e-62	249.85	127.96	1067.51	0.55156	50579000	18267000	17169000	15144000	2.76723	Q9Z2A0	244	3-phosphoinositide-dependent protein kinase 1	Pdpk1	_ANS(ph)FVGTAQYVSPELLTEK_
-0.385865	NaN	-0.813804	-0.681492	-0.842051	-0.964432	-0.737529	0.599766	S	2	0.990799	4.74468e-18	207.56	173.87	816.903	0.036444	675690000	124260000	321520000	229920000	2.765	Q8BGU5	73	Cyclin-Y	Ccny	_ASTIFLSKS(ph)QTDVR_
0.652601	0.847516	0.302875	0.271665	0.663117	0.602362	0.556689	1.47089	S	2	1	5.7881e-08	166.35	166.35	1079	0.15214	1189600000	505150000	292180000	392310000	2.75429	P70459	327	ETS domain-containing transcription factor ERF	Erf	_YLQAHTQSVYNYHLS(ph)PR_
0.2949	0.407407	0.453122	0.339365	NaN	NaN	0.373699	1.29567	S	2	0.855583	2.13249e-13	153.27	140.45	1155.04	-0.010649	92334000	8900100	30827000	52607000	2.74972	Q52KR3	2634	Protein prune homolog 2	Prune2	_DS(ph)GPESPGRTPEPFLSLSLDK_
0.912037	1.03295	1.94617	NaN	1.4393	1.3429	1.33467	2.52218	S	3	1	0.00044219	97.904	85.362	614.64	0.46001	429540000	150410000	72401000	206730000	2.74486	Q9WV92-3;Q9WV92-6	428	Band 4.1-like protein 3	Epb41l3	_RAS(ph)ALIDRPAPYFER_
0.0366088	0.0886844	0.0717627	0.0267293	0.0513026	0.0633648	0.0564087	1.03987	S	2	1	4.38178e-50	244.78	233.1	1188.47	0.0011745	9200900000	3469700000	3014500000	2716800000	2.74361	O55022	181	Membrane-associated progesterone receptor component 1	Pgrmc1	_EGEEPTVYS(ph)DDEEPKDETAR_
0.983094	0.968939	2.1139	2.02712	1.02006	1.0314	1.35742	2.56226	S	2	0.999995	0.000140804	128.68	127.02	595.758	-0.096639	2201500000	437210000	510970000	1253300000	2.73601	Q6NZJ6	1189	Eukaryotic translation initiation factor 4 gamma 1	Eif4g1	_SFS(ph)KEVEER_
0.595981	0.568032	0.543694	NaN	0.374177	NaN	0.520471	1.43442	S	2	1	6.11687e-51	245.62	127.64	1200.49	0.82497	249690000	147370000	47127000	55188000	2.72507	P14873	1307	Microtubule-associated protein 1B;MAP1 light chain LC1	Map1b	_S(ph)VSPGVTQAVVEEHCAS(ph)PEEK_
1.74988	1.89534	NaN	2.4968	NaN	1.66798	1.9525	3.87044	S	3	0.998934	6.93424e-05	133.65	105.9	746.001	0.026529	167530000	27274000	19797000	120460000	2.72405	P97465	269	Docking protein 1	Dok1	_VGQAQDILRTDS(ph)HDGETEGK_
NaN	NaN	-0.31441	-0.454605	-0.301639	-0.37258	-0.360808	0.778728	S	3	0.912051	0.00028273	109.35	67.646	503.247	0.033972	109760000	36732000	40555000	32471000	2.71545	Q9D1C2	20	Protein chibby homolog 1	Cby1	_KSAS(ph)LSNLHSLDR_
0.648649	NaN	1.16517	1.37122	0.777872	0.840121	0.960608	1.94613	S	3	0.971238	7.6439e-36	223.65	171.35	669.957	0.0064071	449660000	65309000	89452000	294900000	2.70581	Q3UMF0	366	Cordon-bleu protein-like 1	Cobll1	_STS(ph)VDDTDKSSSEAIMVR_
NaN	NaN	0.949498	0.731965	1.09139	1.17568	0.987135	1.98225	S	2	0.980337	4.39558e-79	283.49	206.8	779.314	0.16288	41390000	13418000	9436100	18537000	2.69401	Q2TBE6	462	Phosphatidylinositol 4-kinase type 2-alpha	Pi4k2a	_SAS(ph)ESYTQSFQSR_
-0.404898	-0.63198	-0.275489	-0.244002	-0.264131	-0.301515	-0.353669	0.782591	S	3	1	1.1219e-26	203.06	103.9	667.341	-0.21156	1638900000	246720000	623150000	768980000	2.69077	Q6P4S6	493	Serine/threonine-protein kinase SIK3	Sik3	_RAS(ph)DGGANIQLHAQQLLK_
-0.858096	-0.695629	-0.921226	-0.950843	-0.39068	-0.276066	-0.68209	0.623262	S	2	1	0.00351999	95.854	58.268	624.27	0.10542	1418800000	344420000	581550000	492800000	2.67874	Q9JLV1	270	BAG family molecular chaperone regulator 3	Bag3	_AAS(ph)PFRS(ph)PVR_
1.10225	1.13947	1.28001	NaN	NaN	NaN	1.17391	2.25622	T	3	0.848998	4.88828e-37	221.47	101.92	714.666	-0.053284	43873000	10841000	8121700	24911000	2.67386	P26231;Q61301	658	Catenin alpha-1;Catenin alpha-2	Ctnna1;Ctnna2	_SRTSVQT(ph)EDDQLIAGQSAR_
NaN	1.1333	1.61476	NaN	1.67857	1.8779	1.57613	2.98169	S	3	1	9.44852e-20	202.16	156.6	608.625	0.09977	90871000	37423000	13436000	40011000	2.66972	P97434-5	622	Myosin phosphatase Rho-interacting protein	Mprip	_M(ox)DIDRS(ph)PGLLGTPDLK_
NaN	NaN	NaN	1.29166	1.44063	1.23389	1.32206	2.50023	S	3	0.968538	7.90033e-26	199.97	88.574	634.989	0.30976	161780000	17523000	35120000	109140000	2.66493	Q3UMF0	384	Cordon-bleu protein-like 1	Cobll1	_TGS(ph)LQLSSTSIGTSSLKR_
-0.388884	-0.367099	-0.788315	-0.553617	-0.552601	NaN	-0.530103	0.692505	S	2	0.999959	1.12681e-54	293.25	267.38	809.367	0.59344	135980000	41748000	52524000	41711000	2.66235	Q8CI95	186	Oxysterol-binding protein-related protein 11	Osbpl11	_SFSLASSGNS(ph)PISQR_
-0.123387	-0.0366443	-0.0934172	-0.0783961	-0.111555	-0.0450444	-0.0814073	0.945135	S	3	1	7.86129e-23	168.69	162.1	1092.78	-0.64414	19777000000	5500300000	6691000000	7585500000	2.6297	P57776;P57776-3	162	Elongation factor 1-delta	Eef1d	_GATPAEDDEDKDIDLFGS(ph)DEEEEDKEAAR_
0.244156	0.297602	NaN	0.304511	0.488206	0.509138	0.368723	1.29121	S	2	0.980976	1.67867e-39	242.59	240.61	869.437	0.35788	113980000	37840000	28832000	47306000	2.61361	Q8CFI0	477	E3 ubiquitin-protein ligase NEDD4-like	Nedd4l	_SLS(ph)SPTVTLSAPLEGAK_
-0.0487852	-0.202041	-0.335918	-0.282053	-0.248194	-0.230008	-0.2245	0.855892	S	2	1	7.37025e-39	215.36	155.46	1277.55	2.72	174500000	42361000	57712000	74424000	2.61095	Q9DAZ9	280	Zinc finger FYVE domain-containing protein 19	Zfyve19	_VTLQDYHLPDS(ph)DEDEETAIQR_
1.32924	1.66457	1.87176	NaN	1.21064	0.707083	1.35666	2.56092	S	2	0.999979	8.84789e-05	137.16	137.16	569.77	0.33422	444450000	126170000	75377000	242900000	2.60384	Q5SWU9-2	117	Acetyl-CoA carboxylase 1;Biotin carboxylase	Acaca	_SSMS(ph)GLHLVK_
NaN	NaN	0.286526	0.289598	0.202261	0.1956	0.243496	1.18386	S	2	1	1.62395e-06	173.25	135.02	609.306	0.19955	2818200000	690590000	826390000	1301200000	2.59972	Q9JIX8	1003	Apoptotic chromatin condensation inducer in the nucleus	Acin1	_TAQVPS(ph)PPRGK_
-0.333298	NaN	-0.501463	-0.559877	-0.219169	-0.433974	-0.409556	0.752855	S	2	1	4.87688e-18	195.96	195.96	924.901	-0.16558	328420000	86021000	126720000	115680000	2.59928	Q8BKC8	428	Phosphatidylinositol 4-kinase beta	Pi4kb	_S(ph)VENLPECGITHEQR_
NaN	1.63844	3.00209	3.55483	1.94834	1.93032	2.41481	5.33248	S	3	0.994599	6.14355e-24	197.1	112.34	611.963	0.33451	1448500000	228140000	142090000	1078200000	2.55705	Q3UMF0	896	Cordon-bleu protein-like 1	Cobll1	_TLS(ph)SPTGTETNPPKAPR_
-0.262209	-0.341884	-0.90247	-0.997463	-0.765229	-0.768985	-0.67304	0.627184	S	2	1	2.99176e-17	181.34	165.17	899.932	-0.10318	1757300000	411720000	778890000	566670000	2.5561	F8VPU2	427	FERM, RhoGEF and pleckstrin domain-containing protein 1	Farp1	_ACTLELGPHQS(ph)PALPK_
NaN	NaN	1.61414	1.34363	1.44063	NaN	1.46614	2.76281	T	2	0.842384	7.90033e-26	199.97	179.58	951.98	-0.44541	41944000	4978300	7657900	29308000	2.53763	Q3UMF0	382	Cordon-bleu protein-like 1	Cobll1	_T(ph)GSLQLSSTSIGTSSLKR_
1.69229	NaN	0.91219	0.78668	1.62349	1.77619	1.35817	2.5636	S	2	1	2.59726e-167	315.24	286.23	1076.5	-0.13465	98633000	9585000	18736000	70312000	2.53077	Q5SSZ5	769	Tensin-3	Tns3	_KLS(ph)IGQYDNDAASQVTFSK_
NaN	NaN	0.114367	0.187894	0.130404	0.136454	0.14228	1.10365	S	3	1	7.90069e-43	256.11	128.26	847.382	0.58588	803100000	200430000	243690000	358980000	2.53073	Q64478	65	Histone H2B type 1-H;Histone H2B type 1-C/E/G;Histone H2B type 1-M;Histone H2B type 2-B	Hist1h2bh;Hist1h2bc;Hist1h2bm;Hist2h2bb	_AM(ox)GIM(ox)NS(ph)FVNDIFERIAGEASR_
-0.693178	-0.446423	NaN	-0.954781	-1.22193	-1.00845	-0.864952	0.549065	S	3	0.981021	7.74582e-73	249.06	249.06	887.441	0.42845	440090000	113920000	198920000	127250000	2.5242	Q99KW3-2	1608	TRIO and F-actin-binding protein	Triobp	_KADGPRPSLDYVELSPLAPSS(ph)PQR_
NaN	0.723428	1.91077	1.1129	1.39906	1.74304	1.37784	2.59879	S	3	0.996705	2.93661e-18	184.83	63.894	607.944	-0.46966	146610000	43190000	26675000	76749000	2.52347	Q8C6B2	520	Rhotekin	Rtkn	_TFS(ph)LDAAPADHSLGPSR_
NaN	NaN	NaN	0.291486	0.25689	0.310689	0.286355	1.21956	S	3	0.972024	1.96319e-07	162.32	123.19	852.388	0.2462	29400000	8425300	8708700	12266000	2.52171	P60335	190	Poly(rC)-binding protein 1	Pcbp1	_VMTIPYQPMPASS(ph)PVICAGGQDR_
-0.0734388	-0.225852	-0.117083	-0.0946645	-0.243848	-0.170816	-0.154284	0.898578	S	2	0.999999	3.27282e-06	162.31	162.31	597.803	-0.47973	934500000	249020000	342800000	342670000	2.51588	O89032	592	SH3 and PX domain-containing protein 2A	Sh3pxd2a	_RIS(ph)PASSLQR_
0.381726	0.306612	0.830337	0.50782	0.324696	0.314522	0.444286	1.36064	S	2	0.998897	1.3878e-30	214.79	214.79	1040.44	0.34662	153670000	50748000	42669000	60250000	2.51281	Q8K1N2-2	1029	Pleckstrin homology-like domain family B member 2	Phldb2	_TAS(ph)ESNVYLNSFHYPDR_
2.60502	2.62564	NaN	NaN	NaN	3.08004	2.77024	6.8222	S	2	0.999837	0.00119285	148.48	115.06	646.318	-0.55094	188420000	73155000	6691100	108570000	2.5063	O35623	50	BET1 homolog	Bet1	_SLS(ph)IEIGHEVK_
0.43328	0.545079	0.281312	0.197236	0.169155	0.265077	0.31519	1.24418	S	2	0.999959	2.37587e-28	247.64	242.22	948.454	-0.27711	940570000	170050000	273480000	497040000	2.49956	Q02819	85	Nucleobindin-1	Nucb1	_SGKLS(ph)QELDFVSHNVR_
NaN	NaN	0.670659	0.949647	0.557582	0.829363	0.751813	1.68391	S	2	1	1.54492e-05	163.51	163.51	706.316	0.19561	37862000	10017000	8938700	18907000	2.4964	Q60855	313	Receptor-interacting serine/threonine-protein kinase 1	Ripk1	_EYPDQS(ph)PVLQR_
-1.23552	-1.14102	NaN	-1.3904	NaN	NaN	-1.25564	0.418807	S	2	0.996336	5.14731e-29	209.75	209.75	1002.96	-0.8585	9501300	3875200	3928000	1698100	2.47696	Q04690	2517	Neurofibromin	Nf1	_GSEGYLAATYPAVGQTS(ph)PR_
NaN	NaN	0.107018	0.065848	0.0772429	0.0695647	0.0799185	1.05696	S	2	0.994074	7.8125e-06	137.21	120.92	661.329	-0.6675	162800000	17939000	83007000	61856000	2.47444	Q64362	30	AKT-interacting protein	Aktip	_TLAGDVKTS(ph)PPR_
1.81196	1.68091	3.82467	NaN	2.17406	2.48846	2.39601	5.26346	S	2	0.998052	0.00193779	93.839	75.088	558.776	-0.18177	302520000	74131000	26109000	202280000	2.47281	P12382	775	6-phosphofructokinase, liver type	Pfkl	_RTLS(ph)IDKGF_
0.0835197	0.100036	0.318461	0.254836	0.322159	0.256045	0.222509	1.16676	S	2	0.999995	1.22059e-06	177.04	177.04	744.385	-0.042641	229150000	40270000	76545000	112330000	2.44825	Q02248	675	Catenin beta-1	Ctnnb1	_RLS(ph)VELTSSLFR_
0.516318	NaN	NaN	0.631989	NaN	0.547351	0.565219	1.47961	S	3	0.994998	1.22023e-12	175.52	151.05	927.104	-0.29509	156180000	27396000	38752000	90033000	2.42957	Q9D8S3	331	ADP-ribosylation factor GTPase-activating protein 3	Arfgap3	_SGISHSVTSDMQTIEQES(ph)PTLAKPR_
-0.6214	-0.550402	NaN	-0.396593	NaN	-0.377726	-0.48653	0.71374	S	2	0.890704	1.31589e-47	236.78	236.78	1016.94	-0.24862	45743000	5106300	21208000	19429000	2.42147	Q9JLM8-2	352	Serine/threonine-protein kinase DCLK1	Dclk1	_DLYRPLS(ph)SDDLDSVGDSV_
NaN	NaN	NaN	-0.604016	-0.487824	-0.531427	-0.541089	0.687252	S	2	1	1.09702e-22	188.49	188.49	1191.07	0.50883	44378000	9221500	18391000	16765000	2.40899	Q80UG5-3	2	Septin-9	Sept9	_(ac)S(ph)DPAVNAQLDGIISDFEALKR_
NaN	NaN	0.165687	0.179256	0.105946	0.11836	0.142312	1.10367	S	3	1	7.80934e-112	297.68	88.668	839.326	0.22074	205970000	38487000	59736000	107750000	2.38804	O35295	8	Transcriptional activator protein Pur-beta	Purb	_(ac)ADGDS(ph)GS(ph)ERGGGGGGGGGPGGFQPAPR_
0.527471	0.775514	NaN	NaN	0.57657	0.903193	0.695687	1.61966	S	2	1	0.00128994	107.46	100.93	599.287	0.18412	29391000	7989300	7382000	14020000	2.38166	Q8K4R9	328	Disks large-associated protein 5	Dlgap5	_SYQVAPLS(ph)PR_
NaN	NaN	0.384603	0.415326	0.408494	0.223546	0.357992	1.28164	S	3	0.999837	7.18935e-29	207.17	134.14	697.672	0.10392	1727600000	470880000	486440000	770330000	2.37443	D3YXK2	366	Scaffold attachment factor B1;Scaffold attachment factor B2	Safb;Safb2	_APTAALS(ph)PEPQDSKEDVKK_
0.380508	0.215989	NaN	0.399116	NaN	0.306029	0.325411	1.25302	S	2	0.999996	1.90078e-36	215.93	209.2	1144.59	-0.23536	262040000	3751500	90113000	168180000	2.36001	P55821	62	Stathmin-2	Stmn2	_ASGQAFELILKPPS(ph)PISEAPR_
0.518334	0.361993	0.912037	1.02765	NaN	0.738984	0.711799	1.63785	S	3	0.997587	3.97654e-28	196.62	155.28	661.638	0.28757	336570000	111790000	72527000	152250000	2.35927	Q80YV2	394	Nuclear-interacting partner of ALK	Zc3hc1	_SMGTGDSAGVEVPSS(ph)PLRR_
0.063641	0.529471	0.291486	0.301354	0.421048	0.270469	0.312911	1.24221	S	3	1	3.83858e-06	155.92	87.148	474.576	0.78576	2093300000	303450000	621750000	1168100000	2.34338	O08784	1191	Treacle protein	Tcof1	_RKLS(ph)GDLEAGAPK_
NaN	0.29125	NaN	0.305212	0.47415	0.471135	0.385437	1.30626	S	3	0.910277	2.00733e-13	167.97	140.74	1024.49	-0.10889	22825000	4640300	5916400	12268000	2.33239	Q924A2	2284	Protein capicua homolog	Cic	_FAELPEFRPEEVLPS(ph)PTLQSLATS(ph)PR_
3.78304	4.29308	NaN	3.38888	NaN	NaN	3.82166	14.1395	T	3	0.999991	4.5353e-61	245.92	159.67	777.994	-0.40594	239440000	86712000	4754800	147970000	2.33183	Q63844	203	Mitogen-activated protein kinase 3	Mapk3	_IADPEHDHTGFLT(ph)EY(ph)VATR_
0.77762	1.03745	1.43355	NaN	1.35913	NaN	1.15194	2.22212	S	2	0.881739	5.80544e-13	186.45	180.08	839.372	0.19605	30300000	6697100	5000800	18602000	2.32592	Q7TPH6	2905	Probable E3 ubiquitin-protein ligase MYCBP2	Mycbp2	_SKS(ph)DSYTLDPDTLR_
0.55562	0.448161	NaN	0.517225	0.312317	0.172743	0.401213	1.32062	S	3	0.967213	2.98346e-09	156.52	98.3	870.789	-0.20438	104270000	15364000	25467000	63436000	2.3255	Q3UMF0	1092	Cordon-bleu protein-like 1	Cobll1	_AETS(ph)PPPVAAKPVALPGSQGTSLNLK_
1.84643	1.7978	NaN	3.43563	4.20218	4.30246	3.1169	8.67523	S	3	1	1.90034e-60	250.39	150.69	792.03	0.44582	698760000	168320000	24775000	505660000	2.32188	Q569Z6	572	Thyroid hormone receptor-associated protein 3	Thrap3	_M(ox)DS(ph)FDEDLARPSGLLAQERK_
NaN	NaN	0.322505	0.211635	0.221939	0.178874	0.233738	1.17588	S	3	0.997969	3.94798e-05	139.51	102.08	733.002	-0.1584	144570000	31555000	46203000	66810000	2.31627	Q52KI8	733	Serine/arginine repetitive matrix protein 1	Srrm1	_GASAS(ph)PQGRQSPS(ph)PSTRPIR_
-0.383247	-0.292935	-0.332607	-0.611204	-0.315558	-0.0783961	-0.335658	0.792423	S	2	1	1.16834e-07	145.43	69.737	928.439	-0.024361	499110000	125720000	179070000	194320000	2.31181	E9Q1P8	169	Interferon regulatory factor 2-binding protein 2	Irf2bp2	_LEEPPELNRQS(ph)PNPR_
NaN	NaN	0.311038	NaN	0.254231	0.321466	0.295579	1.22738	S	2	0.988778	4.6475e-05	144.18	131.4	701.33	1.1252	83218000	33172000	19218000	30828000	2.30464	Q6P2K6	728	Serine/threonine-protein phosphatase 4 regulatory subunit 3A	Smek1	_TNLSGRQS(ph)PSFK_
-1.98399	-1.85428	NaN	-2.84259	NaN	-3.22283	-2.47593	0.179751	S	2	0.958778	1.81743e-17	182.82	134.87	1303.15	-0.18227	167780000	16275000	128360000	23153000	2.30266	P16546;P16546-2	1031	Spectrin alpha chain, brain	Sptan1	_KLDPAQSAS(ph)RENLLEEQGSIALR_
NaN	NaN	-0.451445	-0.32063	-0.231735	-0.384791	-0.34715	0.786135	S	2	1	1.24937e-18	205.28	145.86	761.315	-1.5663	52443000	7717800	20208000	24516000	2.29422	P70227	2669	Inositol 1,4,5-trisphosphate receptor type 3	Itpr3	_LGFVDVQNCM(ox)S(ph)R_
NaN	-0.188759	-0.195335	-0.184228	-0.313208	-0.421573	-0.260621	0.834729	S	3	0.877336	0.00390642	91.62	53.001	603.947	0.014473	959330000	346120000	333820000	279390000	2.29064	Q9D8T7	105	SRA stem-loop-interacting RNA-binding protein, mitochondrial	Slirp	_ALHGAQTS(ph)DEERFLR_
0.207143	NaN	0.882682	0.783918	0.660655	0.696973	0.646274	1.56512	S	2	0.999999	9.75465e-06	164.93	159.81	804.417	0.68181	713010000	53016000	182030000	477970000	2.28978	B2RY04	1765	Dedicator of cytokinesis protein 5	Dock5	_TQRPKS(ph)LQLVDSR_
0.353436	0.133037	0.522658	0.266996	0.246469	0.15043	0.278838	1.21322	S	2	1	3.7069e-27	239.87	239.87	699.325	0.2773	391480000	103410000	116130000	171940000	2.28703	Q8C6G8	101	WD repeat-containing protein 26	Wdr26	_RLS(ph)QSDEDVIR_
1.63562	2.1114	NaN	1.88303	NaN	NaN	1.87668	3.6723	S	3	0.997047	1.64354e-21	192.27	170.53	862.417	0.67172	80654000	32137000	6358000	42160000	2.27439	Q3TLI0	708	Trafficking protein particle complex subunit 10	Trappc10	_RQES(ph)GSSLEPPSGLALEDGAHVLR_
0.417272	0.572405	NaN	NaN	0.292075	0.395831	0.419396	1.33737	S	2	0.999748	2.95242e-50	275.42	261.74	752.868	-0.18424	71912000	25587000	21910000	24415000	2.26611	Q921I6	245	SH3 domain-binding protein 4	Sh3bp4	_SYS(ph)LSELSVLQAK_
0.711583	0.449218	NaN	0.582267	0.874758	NaN	0.654456	1.57402	S	2	0.999816	3.98191e-38	219.58	206.94	1178.01	0.36647	14754000	3119100	3037900	8597000	2.258	Q5SWU9-2	61	Acetyl-CoA carboxylase 1;Biotin carboxylase	Acaca	_FIIGS(ph)VSEDNS(ph)EDEISNLVK_
0.711583	0.449218	NaN	0.582267	0.874758	NaN	0.654456	1.57402	S	2	1	3.98191e-38	219.58	219.58	1178.01	-0.39771	14754000	3119100	3037900	8597000	2.258	Q5SWU9-2	67	Acetyl-CoA carboxylase 1;Biotin carboxylase	Acaca	_FIIGS(ph)VSEDNS(ph)EDEISNLVK_
-0.277866	-0.0958666	-0.183507	-0.120906	-0.22489	NaN	-0.180607	0.882332	S	2	1	0.003807	91.961	72.34	554.774	0.62304	45941000	10435000	15675000	19832000	2.25168	Q8K382	592	DENN domain-containing protein 1A	Dennd1a	_S(ph)LEDLRAPK_
NaN	NaN	-0.36238	-0.402035	-0.197219	-0.304505	-0.316535	0.802996	S	2	1	1.42597e-07	170.49	124.09	729.355	0.57123	80920000	4442300	35794000	40684000	2.242	Q3UIR3	9	E3 ubiquitin-protein ligase DTX3L	Dtx3l	_(ac)ASSPDPPS(ph)PLLVR_
2.08936	NaN	NaN	2.36936	NaN	2.71931	2.39268	5.25131	S	4	0.962797	4.17743e-07	163.72	95.5	669.325	0.16359	297570000	45762000	23717000	228090000	2.24031	Q9R1Z8	669	Vinexin	Sorbs3	_ATSRPINLGPSS(ph)PNTEIHWTPYR_
NaN	NaN	1.64418	1.43787	1.03984	0.879314	1.2503	2.37891	S	2	0.999992	9.73861e-90	270	270	1029.48	0.45953	50323000	6398000	10021000	33904000	2.24028	Q8BGQ1	119	Spermatogenesis-defective protein 39 homolog	Spe39	_TRPGS(ph)FQSLSDALSDTPAK_
0.131853	0.274769	0.158466	0.185105	0.0877344	NaN	0.167585	1.12318	Y	2	0.856879	2.60401e-05	167.09	107.06	633.294	0.022678	51839000	12527000	16682000	22629000	2.23391	P97377	15	Cyclin-dependent kinase 2;Cyclin-dependent kinase 3	Cdk2;Cdk3	_IGEGTY(ph)GVVYK_
-0.110355	-0.139665	-0.489848	-0.309485	-0.473671	-0.27652	-0.299924	0.812295	S	3	1	2.20343e-06	174.59	128.08	521.58	-2.23	10249000000	82193000	4793000000	5373800000	2.22661	Q8R1G6	199	PDZ and LIM domain protein 2	Pdlim2	_VLLHS(ph)PGRPS(ph)SPR_
NaN	NaN	1.56252	1.48486	0.847516	1.80306	1.42449	2.6842	S	2	0.986252	2.56622e-35	244.1	244.1	912.874	0.95114	66453000	8310700	8997800	49144000	2.22038	Q6IR34-5	522	G-protein-signaling modulator 1	Gpsm1	_APS(ph)SDEECFFDLLSK_
-0.874481	-0.918224	-0.472689	NaN	-0.468192	-0.348041	-0.616326	0.65233	S	2	1	0.000103066	129.37	58.268	624.27	0.10542	471320000	123500000	200160000	147660000	2.21019	Q9JLV1	274	BAG family molecular chaperone regulator 3	Bag3	_AAS(ph)PFRS(ph)PVR_
NaN	NaN	-0.985931	-1.5881	-0.836913	-1.07394	-1.12122	0.459705	S	4	0.754286	3.09857e-15	191.07	107.15	645.535	0.089787	579380000	254350000	221750000	103280000	2.20013	Q8C052	658	Microtubule-associated protein 1S;MAP1S heavy chain;MAP1S light chain	Map1s	_RS(ph)TSPHDVDLCLVSPCEFSHR_
0.27858	0.251446	0.0829751	0.139208	0.204642	0.0521377	0.168165	1.12363	S	3	0.99894	2.00153e-10	161.19	161.19	612.988	0.24226	177860000	36389000	57446000	84024000	2.19126	Q8BJ34-6	1091	Meiosis arrest female protein 1	Marf1	_SKS(ph)PVRNPQLIQFSR_
-0.244754	-0.0823467	-0.369613	-0.31973	-0.357807	NaN	-0.27485	0.826536	S	3	0.999964	1.98107e-20	181.51	181.51	705.012	0.04166	277520000	103350000	77692000	96472000	2.1865	P18654	369	Ribosomal protein S6 kinase alpha-3	Rps6ka3	_TPKDS(ph)PGIPPSANAHQLFR_
-0.259409	-0.326353	NaN	-0.256683	NaN	NaN	-0.280815	0.823126	S	3	0.999973	5.14e-07	171.63	138.96	875.339	-0.20546	110940000	23540000	37274000	50128000	2.1859	Q9DCL8	122	Protein phosphatase inhibitor 2	Ppp1r2	_TREQES(ph)S(ph)GEEDNDLSPEEREK_
-0.259409	-0.326353	NaN	-0.256683	NaN	NaN	-0.280815	0.823126	S	3	0.999998	5.14e-07	171.63	138.96	875.339	-0.20546	110940000	23540000	37274000	50128000	2.1859	Q9DCL8	123	Protein phosphatase inhibitor 2	Ppp1r2	_TREQES(ph)S(ph)GEEDNDLSPEEREK_
NaN	NaN	NaN	1.85475	2.39182	1.91146	2.05268	4.14876	S	2	0.99999	1.60905e-08	186.58	138.02	658.794	0.26576	80954000	25647000	12087000	43220000	2.16637	O54931	740	A-kinase anchor protein 2	Akap2	_TLS(ph)M(ox)IEEEIR_
-0.170378	-0.208244	-0.50982	-0.896388	-0.569522	-0.729626	-0.513996	0.70028	S	2	0.99994	5.46509e-54	278.27	226.57	795.37	0.078183	1434800000	208030000	672910000	553840000	2.15795	P20357	1783	Microtubule-associated protein 2	Map2	_VDHGAEIITQS(ph)PSR_
0.168128	0.0628125	0.490467	0.31545	0.227988	0.331935	0.26613	1.20258	S	3	0.999984	1.65748e-11	143.46	132.51	795.749	0.27126	563410000	122570000	148700000	292140000	2.15569	Q6NZJ6	1231	Eukaryotic translation initiation factor 4 gamma 1	Eif4g1	_EATLPPVS(ph)PPKAALSVDEVEKK_
1.36166	NaN	1.12201	NaN	NaN	1.02574	1.1698	2.24981	S	3	0.935978	1.13083e-11	144.17	144.17	808.374	-0.21985	97016000	30361000	14586000	52069000	2.14205	Q80YV2	343	Nuclear-interacting partner of ALK	Zc3hc1	_SQDATVSPGSEQSEKS(ph)PGPIVSR_
-1.26739	NaN	-1.18249	-0.943527	NaN	NaN	-1.13114	0.456556	S	2	0.999988	0.0203375	117.3	117.3	901.399	0.4805	53545000	10524000	26089000	16933000	2.13866	Q921I6	278	SH3 domain-binding protein 4	Sh3bp4	_SPVPEQFQS(ph)REDFR_
-0.0699666	-0.139665	-0.556011	-0.481002	-0.473671	-0.46947	-0.364964	0.776488	S	2	0.999369	2.20343e-06	174.59	133.24	781.866	-2.5461	4163900000	37056000	1894800000	2232000000	2.13608	Q8R1G6	205	PDZ and LIM domain protein 2	Pdlim2	_VLLHS(ph)PGRPSS(ph)PR_
NaN	NaN	NaN	0.537147	0.521051	0.678432	0.578877	1.49369	S	4	0.98684	5.99885e-20	173.43	173.43	739.111	-0.15852	10347000	1702600	2819500	5824500	2.13216	Q61160	191	Protein FADD	Fadd	_LNLVADLVEEAQESVSKSENM(ox)S(ph)PVLR_
0.585347	0.300417	NaN	0.355806	NaN	0.55454	0.449027	1.36512	S	3	0.997724	4.4308e-21	192.99	130.19	770.361	-0.58176	199180000	14152000	51310000	133710000	2.09735	Q52KR3	2638	Protein prune homolog 2	Prune2	_DSGPES(ph)PGRTPEPFLSLSLDK_
NaN	NaN	-0.158929	-0.337922	-0.337558	-0.366801	-0.300302	0.812082	S	2	0.999542	6.71836e-25	223.07	161.22	864.89	1.4711	285620000	135660000	84988000	64976000	2.09382	Q6PDH0-2	520	Pleckstrin homology-like domain family B member 1	Phldb1	_TRS(ph)PS(ph)PTLGESLAPR_
NaN	NaN	0.458802	0.421802	0.523662	0.222186	0.406613	1.32557	S	2	0.99994	1.77072e-05	131.25	131.25	905.467	-0.54907	108510000	26156000	33010000	49349000	2.0843	A6H619	867	PHD and RING finger domain-containing protein 1	Phrf1	_TISINS(ph)PKAPAFQTVR_
0.730662	0.531569	0.274769	0.231924	0.163241	0.294312	0.371079	1.29332	S	2	1	9.66294e-05	131.13	55.314	579.313	-0.10179	1804000000	555060000	503050000	745890000	2.07637	Q64012	135	RNA-binding protein Raly	Raly	_GRLS(ph)PVPVPR_
1.19786	1.26267	1.38267	0.653243	NaN	2.40656	1.3806	2.60377	S	2	0.966828	7.11891e-15	198.85	191.06	636.801	0.25437	272870000	87856000	46448000	138570000	2.07496	Q6PAR5-4	909	GTPase-activating protein and VPS9 domain-containing protein 1	Gapvd1	_SRSS(ph)DIVSSVR_
NaN	-1.00147	NaN	-1.50812	-1.57613	-0.768199	-1.21348	0.431227	T	2	0.855453	6.20077e-43	252.77	242.1	966.92	-0.076556	99136000	29495000	48643000	20998000	2.07047	O54774	758	AP-3 complex subunit delta-1	Ap3d1	_HSSLPT(ph)ESDEDIAPAQR_
NaN	NaN	0.995231	1.37696	NaN	1.18859	1.18693	2.27667	S	3	0.992846	2.76114e-05	103.88	103.88	823.395	0.64487	6558500	987660	1028400	4542500	2.07007	O54692	14	Centromere/kinetochore protein zw10 homolog	Zw10	_(ac)ASFVTEVLAHSGS(ph)LEKEDLGTR_
-0.354981	-0.655308	-0.195748	-0.349585	-0.660931	NaN	-0.443311	0.735445	S	3	0.965663	4.12815e-39	230.97	142.32	626.935	-0.62579	358720000	25175000	131250000	202300000	2.06495	Q3UZ39	92	Leucine-rich repeat flightless-interacting protein 1	Lrrfip1	_RGSGDTS(ph)ISM(ox)DTEASIR_
0.723428	0.800827	NaN	0.987103	NaN	NaN	0.837119	1.78648	S	2	1	0.0143876	106.32	80.469	587.808	-0.03874	35541000	8769800	8490900	18281000	2.06426	Q61083	153	Mitogen-activated protein kinase kinase kinase 2	Map3k2	_RLS(ph)VVGPPNR_
1.20057	0.97607	0.87743	NaN	NaN	NaN	1.01802	2.02514	T	3	0.963104	3.71353e-05	106.58	85.387	951.767	0.086042	42436000	18319000	7617800	16499000	2.0602	Q9CZX7	22	Transmembrane protein 55A	Tmem55a	_SPLLS(ph)ASHSGNVT(ph)PTAPPYLQESSPR_
-0.198593	NaN	NaN	-0.102125	-0.124456	-0.112054	-0.134307	0.911108	S	3	0.880274	0.000134289	99.6	85.087	917.385	0.41761	53765000	9821900	21816000	22127000	2.05901	Q6PGL7	1173	WASH complex subunit FAM21	Fam21	_SLAFPDLS(ph)EGS(ph)S(ph)TEDLFQSVKPR_
-0.165904	-0.18408	-0.968605	-1.06208	-0.821993	-0.892633	-0.68255	0.623063	S	2	1	1.05532e-38	228.19	210.19	944.973	0.65299	865080000	291650000	353400000	220030000	2.05733	P35283	20	Ras-related protein Rab-12	Rab12	_RPAGGSLGAVS(ph)PALSGGQAR_
0.450802	0.339251	-0.000764838	0.247198	0.391328	0.211261	0.273179	1.20847	S	3	0.998225	1.51203e-43	232.07	169.7	804.715	0.1664	1771500000	224690000	312120000	1234700000	2.05393	P53986	213	Monocarboxylate transporter 1	Slc16a1	_SKES(ph)LQEAGKSDANTDLIGGSPK_
NaN	1.09397	1.46822	1.14411	NaN	NaN	1.23543	2.35452	S	4	0.964036	1.37872e-06	131.09	92.034	666.333	0.31213	157880000	29358000	20970000	107550000	2.05094	O88746	464	Target of Myb protein 1	Tom1	_AADRLPNLASPS(ph)AEGPPRPSPGTAPR_
-0.264495	-0.263767	NaN	-0.420028	NaN	-0.506394	-0.363671	0.777184	S	3	0.845342	4.3919e-110	281.28	142.23	870.384	0.19281	117490000	34558000	40696000	42238000	2.04291	P52479-2	209	Ubiquitin carboxyl-terminal hydrolase 10	Usp10	_TCDS(ph)PQNPVDFISGPVPDSPFPR_
0.103665	0.141694	0.215616	0.259182	0.0625362	0.0554733	0.139695	1.10167	S	4	0.999284	6.2252e-52	210.79	146.15	939.915	-0.47634	1459600000	165510000	521300000	772740000	2.03996	Q63918	363	Serum deprivation-response protein	Sdpr	_RGNNS(ph)AVGS(ph)NADLTIEEDEEEEPVALQQAQQVR_
NaN	NaN	1.01707	NaN	1.27882	1.43664	1.24418	2.36883	S	2	1	0.000126448	125.61	109.84	568.285	-0.24673	87846000	13311000	18300000	56236000	2.02078	Q812A2	858	SLIT-ROBO Rho GTPase-activating protein 3	Srgap3	_LRS(ph)DGAAIPR_
0.447209	0.31823	0.831958	0.868687	NaN	0.334683	0.560153	1.47443	S	3	1	1.69127e-19	170.27	102.07	1015.45	0.16706	99253000	59541000	16312000	23400000	2.01245	P14873	1391	Microtubule-associated protein 1B;MAP1 light chain LC1	Map1b	_VLS(ph)PLRS(ph)PPLLGSES(ph)PYEDFLSADSK_
NaN	NaN	2.00076	1.08025	1.12486	1.09072	1.32414	2.50384	S	2	0.999306	6.66661e-08	173.55	152.96	1138.54	0.035003	1435600000	303690000	304700000	827190000	2.00519	Q9WTX2	18	Interferon-inducible double stranded RNA-dependent protein kinase activator A	Prkra	_HRAEAPPLQREDS(ph)GTFSLGK_
0.0199154	0.178746	0.296898	0.123931	0.109561	0.193835	0.153814	1.11251	S	2	0.999342	0.00016549	121.32	121.32	700.834	-0.24223	550800000	210180000	177980000	162650000	2.00357	E2JF22	1646	Piezo-type mechanosensitive ion channel component 1	Piezo1	_M(ox)RTAS(ph)ELLLDR_
2.40368	3.21692	NaN	NaN	NaN	2.41037	2.67699	6.39519	S	3	0.999973	7.79921e-17	167.1	119.48	788.34	-0.42076	456360000	149610000	22530000	284220000	1.99922	P58871	1022	182 kDa tankyrase-1-binding protein	Tnks1bp1	_DVGHLEEGASGGLLS(ph)PS(ph)TPHSR_
1.05429	NaN	NaN	NaN	1.32429	1.50853	1.29571	2.45497	S	3	0.848381	1.06912e-07	147.09	124.68	639.302	0.1691	21845000	2306300	4560900	14978000	1.99119	A2AAY5	291	SH3 and PX domain-containing protein 2B	Sh3pxd2b	_LGPSS(ph)PAHSGALDLDGVSR_
0.115699	NaN	0.504061	0.718438	0.438612	0.432211	0.441804	1.3583	S	3	1	0.000118769	152.01	95.264	566.273	-0.0916	303530000	94725000	80542000	128260000	1.98911	B2RQC6	1859	CAD protein	Cad	_IHRAS(ph)DPGLPAEEPK_
0.778797	0.546759	NaN	NaN	0.62742	NaN	0.650992	1.57025	S	3	0.869239	1.86188e-48	212.39	161.08	651.965	-0.45999	109480000	20226000	25252000	63998000	1.96901	Q3UMF0	1214	Cordon-bleu protein-like 1	Cobll1	_RQS(ph)SLTFQSSDPEHVR_
NaN	-0.0306929	-0.262954	-0.224722	-0.179564	-0.245506	-0.188688	0.877404	T	2	0.942951	0.000163004	144.73	144.73	714.339	0.48718	905430000	273500000	316470000	315460000	1.96728	Q8BTI8	2350	Serine/arginine repetitive matrix protein 2	Srrm2	_VSGRT(ph)SPLM(ox)LDR_
-1.40427	-0.934455	-0.697102	NaN	-0.455891	-0.471549	-0.792653	0.577282	S	2	0.999973	3.09243e-25	222.6	149.47	851.42	0.24076	23942000	4590500	10546000	8805800	1.96653	Q8CFH6	587	Serine/threonine-protein kinase SIK2	Sik2	_RAS(ph)DTSLTQGIVAFR_
NaN	NaN	-0.737375	-0.332044	-0.408991	-0.529031	-0.50186	0.706196	S	2	1	2.76261e-11	168.25	140.41	1250.03	0.33387	117150000	47282000	39560000	30309000	1.96612	Q6PGL7	533	WASH complex subunit FAM21	Fam21	_GLFS(ph)DEEDSEDLFSSQSSSKPK_
-1.48415	-1.30922	-1.6291	NaN	-0.871891	-0.263231	-1.11152	0.462807	S	3	0.9606	8.42549e-38	225.27	86.987	774.01	0.3782	492670000	231590000	232810000	28272000	1.96406	P14873	1293	Microtubule-associated protein 1B;MAP1 light chain LC1	Map1b	_SVS(ph)PGVTQAVVEEHCASPEEK_
-0.0858182	-0.0610594	-0.00684012	-0.176723	-0.140539	-0.158043	-0.104837	0.92991	S	2	0.999998	0.00135668	96.745	95.094	549.771	0.30532	582650000	167970000	180000000	234680000	1.96365	Q8CFC7	285	CLK4-associating serine/arginine rich protein	Clasrp	_KIS(ph)PPSYAR_
-0.615486	-0.700544	0.0167816	-0.308198	-0.423623	-0.409297	-0.406728	0.754332	S	2	0.999995	5.55713e-162	293.72	259.16	939.899	0.040118	1437700000	140180000	600290000	697190000	1.96134	Q3UZ39	88	Leucine-rich repeat flightless-interacting protein 1	Lrrfip1	_RGS(ph)GDTSISM(ox)DTEASIR_
NaN	NaN	NaN	0.405992	0.298424	0.42707	0.377162	1.29878	S	2	0.999998	9.8072e-09	150.76	130.01	807.346	0.020611	73100000	11869000	17498000	43733000	1.95969	P35569	3	Insulin receptor substrate 1	Irs1	_(ac)AS(ph)PPDTDGFSDVRK_
0.18954	0.213876	0.176961	-0.0189657	0.325962	0.319965	0.201223	1.14967	S	2	1	1.74769e-17	197.84	197.84	711.871	0.25788	361780000	81267000	113420000	167100000	1.95173	Q6KCD5	2652	Nipped-B-like protein	Nipbl	_NKAITSLLGGGS(ph)PK_
-0.501177	-0.833876	NaN	-1.78553	-1.71553	-2.21498	-1.41022	0.376255	S	3	1	0.000149536	136.96	50.897	477.592	-0.31766	439730000	156590000	226100000	57046000	1.93731	Q99PL6	36	UBX domain-containing protein 6	Ubxn6	_GKS(ph)PQLALRQPR_
-0.0206331	0.320196	0.949199	0.846634	0.83293	1.03125	0.65993	1.58001	S	2	0.999235	2.8971e-18	209.31	175.66	720.33	-0.56381	377540000	164950000	73024000	139570000	1.93686	P48678;P48678-2	22	Prelamin-A/C;Lamin-A/C	Lmna	_SGAQASSTPLS(ph)PTR_
1.03259	2.52935	NaN	1.89716	2.60571	NaN	2.0162	4.04518	S	3	1	3.3363e-18	180.23	180.23	994.478	0.40587	64780000	2068500	3046800	59665000	1.93461	Q9QYB5	423	Gamma-adducin	Add3	_HKSDVEIPATVTAFSFEDDSAPLS(ph)PLK_
-0.0639972	-0.195269	-0.217474	NaN	-0.0665634	-0.167183	-0.142097	0.906201	Y	3	0.989594	7.49414e-26	196.18	196.18	676.285	-0.089915	224170000	27316000	59764000	137090000	1.92915	Q91YM2	1105	Rho GTPase-activating protein 35	Arhgap35	_NEEENIY(ph)SVPHDSTQGK_
-0.15785	-0.17197	NaN	-0.117349	NaN	NaN	-0.149056	0.90184	S	3	0.998772	9.5791e-145	308.8	199.31	948.416	1.2167	144980000	38924000	51079000	54973000	1.92642	Q62318	23	Transcription intermediary factor 1-beta	Trim28	_(ac)AASAAATAAASAATAASAASGS(ph)PGSGEGSAGGEK_
-0.0358897	-0.0728469	-0.140619	-0.173287	-0.140396	-0.0239883	-0.0978378	0.934432	S	2	0.992906	1.65616e-05	149.99	123.02	714.339	-0.22628	3998800000	1262300000	1367600000	1369000000	1.92623	Q8BTI8	2351	Serine/arginine repetitive matrix protein 2	Srrm2	_VSGRTS(ph)PLM(ox)LDR_
0.378734	0.594931	-0.0748665	0.409147	0.376179	0.558072	0.373699	1.29567	S	2	0.999943	1.03314e-09	175.66	171.81	770.856	-0.36192	211230000	66467000	53083000	91684000	1.91245	Q6ZQ58	751	La-related protein 1	Larp1	_SLPTTVPES(ph)PNYR_
0.167615	0.0856966	0.00791302	0.0805212	0.158725	0.224164	0.120772	1.08732	S	3	1	1.9696e-13	201.06	88.101	525.931	-0.60149	2722200000	727380000	815220000	1179600000	1.90963	Q52KI8	220	Serine/arginine repetitive matrix protein 1	Srrm1	_KEKS(ph)PELPEPSVR_
0.367818	0.32262	2.1503	1.5101	1.00806	1.12234	1.08021	2.11434	S	2	0.999999	0.000232578	134.04	134.04	701.822	0.51734	237280000	52157000	48520000	136600000	1.9007	Q60875	646	Rho guanine nucleotide exchange factor 2	Arhgef2	_LES(ph)FESLRGER_
NaN	NaN	0.337083	0.586404	0.891808	0.773996	0.647323	1.56626	S	3	1	1.17774e-36	216.72	108.77	827.014	0.24349	230970000	22665000	65394000	142920000	1.89334	Q9JMH9-6	1978	Unconventional myosin-XVIIIa	Myo18a	_NKLEGDS(ph)DVDS(ph)ELEDRVDGVK_
-0.154378	-0.382438	-0.0808353	-0.0682716	-0.188726	-0.171612	-0.174377	0.88615	S	2	1	4.48285e-07	166.77	166.77	777.906	-0.084559	2057400000	399540000	718750000	939070000	1.88885	Q8K2F8	216	Protein LSM14 homolog A	Lsm14a	_S(ph)PVPARPLPPTSQK_
0.171335	0.204391	0.192194	0.140124	0.279174	-0.0308403	0.159396	1.11682	S	3	1	7.31378e-19	163.53	163.53	875.437	-0.83414	2697700000	919550000	874160000	904030000	1.87715	P27546	667	Microtubule-associated protein 4	Map4	_AAVGVTGNDITTPPNKEPPPS(ph)PEKK_
0.505789	0.151989	0.244278	0.0913952	0.120485	0.288418	0.233726	1.17587	S	3	1	5.53554e-13	183.22	88.092	566.589	0.23627	849530000	81406000	312970000	455160000	1.87388	Q8BMK4	367	Cytoskeleton-associated protein 4	Ckap4	_VGAHGS(ph)EEGAVFKDSK_
0.787098	0.664938	0.968275	NaN	0.342213	NaN	0.690631	1.61399	S	2	0.999944	0.00182258	98.439	98.439	642.813	-0.038025	162990000	38720000	37822000	86443000	1.86874	Q5SV85	1067	Synergin gamma	Synrg	_SLS(ph)LGDKEISR_
0.399554	1.25084	2.69283	2.33425	NaN	2.4588	1.82726	3.54861	S	3	1	0.000184385	150.23	116.58	673.638	0.35582	208550000	18062000	18252000	172240000	1.86533	Q08509	684	Epidermal growth factor receptor kinase substrate 8	Eps8	_RKS(ph)QM(ox)EEVQDELFQR_
0.466027	0.56881	NaN	1.70341	0.817951	1.07416	0.926072	1.9001	S	2	0.999928	2.46236e-19	206.43	136.63	757.338	0.47011	97889000	10787000	26341000	60761000	1.8598	Q8C0E3-2	592	Tripartite motif-containing protein 47	Trim47	_SGALAS(ph)PTDPFQSR_
NaN	NaN	-1.98707	NaN	-2.60797	-3.02644	-2.54049	0.171884	S	3	0.999983	9.94734e-05	102.5	102.5	719.65	-0.20954	101560000	17459000	69869000	14227000	1.85911	Q69ZX6	741	MORC family CW-type zinc finger protein 2A	Morc2a	_SLAVS(ph)DEEEAEEEAEKRR_
NaN	1.34596	NaN	NaN	1.90654	2.02435	1.75895	3.38453	S	2	0.886979	1.28264e-13	191.47	124.68	791.895	0.41843	130070000	64727000	19758000	45585000	1.85817	P70429	327	Ena/VASP-like protein	Evl	_S(ph)NSVEKPVSSLLSR_
1.65196	NaN	2.42511	NaN	NaN	2.42798	2.16835	4.49509	S	2	1	0.000810268	125.72	76.332	534.784	-0.011275	184000000	52521000	15336000	116150000	1.85748	Q62418	291	Drebrin-like protein	Dbnl	_LRS(ph)PFLQK_
1.44254	1.70797	NaN	2.17527	NaN	NaN	1.77526	3.423	S	2	0.999999	1.25251e-26	204.12	188.98	1000.94	0.02236	45934000	13562000	3171000	29200000	1.84633	Q9CQ20	71	Mid1-interacting protein 1	Mid1ip1	_TTPAPS(ph)PGSANESFFAPSR_
NaN	NaN	NaN	3.06555	2.05269	2.32513	2.48113	5.58333	S	3	0.999768	0.00442044	102.87	91.355	516.931	-0.73638	331490000	62283000	41365000	227840000	1.83708	Q6NZF1	289	Zinc finger CCCH domain-containing protein 11A	Zc3h11a	_KLS(ph)VGGDSDPPLKR_
0.214747	0.323428	0.0309717	0.0705267	0.136585	0.29901	0.179211	1.13226	S	4	1	3.20785e-09	131.5	103.04	665.583	-0.014159	910120000	204060000	297720000	408330000	1.83475	Q8K4L3	960	Supervillin	Svil	_RGS(ph)LELGNPSAAHLGDELKEVSTAK_
NaN	NaN	-0.259875	-0.381592	-0.154586	-0.201377	-0.249358	0.841271	S	3	1	5.61177e-58	264.32	128.79	744.343	0.061445	1664700000	654550000	528270000	481830000	1.8323	Q9D6Z1	513	Nucleolar protein 56	Nop56	_KAPKEELAS(ph)DLEEM(ox)ATSSAK_
NaN	NaN	-0.482432	NaN	-0.468252	-0.676042	-0.542242	0.686703	S	2	0.999696	6.72841e-06	169.79	169.79	650.272	-0.26276	164440000	23620000	80824000	59999000	1.82573	P35569	1097	Insulin receptor substrate 1	Irs1	_HSS(ph)ETFSAPTR_
-0.262452	-0.0527004	-0.193387	-0.169355	-0.0154034	-0.122664	-0.135994	0.910043	S	4	1	3.09411e-75	282.37	111.77	694.058	-0.50083	1464500000	245020000	525760000	693710000	1.82314	O70480	30	Vesicle-associated membrane protein 4	Vamp4	_RNLLEDDS(ph)DEEEDFFLRGPSGPR_
NaN	NaN	1.49411	2.30886	2.14408	NaN	1.98235	3.95136	S	2	0.999866	0.00262437	128.96	128.96	660.813	-0.17191	85275000	8304300	6271400	70699000	1.81308	Q9QY06-2	1354	Unconventional myosin-IXb	Myo9b	_RIS(ph)FSTSDISK_
-0.712953	-0.464743	NaN	NaN	-0.686894	NaN	-0.62153	0.649981	S	2	0.993914	7.44754e-92	228.57	228.57	1027.4	-0.038527	11965000	5692200	3623300	2649800	1.80469	P30999	230	Catenin delta-1	Ctnnd1	_HYEDGYPGGSDNYGS(ph)LSR_
NaN	NaN	-0.209995	-0.0784875	-0.131835	-0.121942	-0.135565	0.910313	S	3	0.972835	0.000971484	144.27	101.38	604.931	-0.032826	482730000	160160000	158100000	164480000	1.80095	Q8BTI8	2054	Serine/arginine repetitive matrix protein 2	Srrm2	_NHSGS(ph)RT(ph)PPVALSSSR_
-0.220194	-0.897624	-0.322361	-0.653469	-0.257804	-0.178404	-0.421643	0.746574	S	3	0.999992	1.59394e-15	161.2	101.43	793.704	-1.6698	1217400000	468490000	391230000	357640000	1.7981	Q9D6Z1	536	Nucleolar protein 56	Nop56	_KSSPKEEVAS(ph)EPEEAASPTTPK_
1.23542	1.94272	NaN	NaN	1.62452	NaN	1.60089	3.0333	S	2	0.992654	7.70688e-05	141.46	76.01	567.271	1.166	329960000	147180000	55208000	127570000	1.79772	Q9EPC1	19	Alpha-parvin	Parva	_SPTPKS(ph)PPSR_
-0.00762311	-0.126171	-0.191228	-0.388072	-0.447741	-0.426296	-0.264522	0.832475	S	3	0.999968	2.22437e-17	169.41	157.31	890.396	0.06318	426990000	108740000	151410000	166840000	1.79068	Q9DBJ1	118	Phosphoglycerate mutase 1	Pgam1	_RS(ph)YDVPPPPM(ox)EPDHPFYSNISK_
NaN	NaN	NaN	0.110497	0.0946415	0.0698396	0.0916593	1.0656	S	2	0.999999	0.000113786	129.54	129.54	600.289	-0.33954	91954000	22291000	27314000	42349000	1.789	Q6NWW9	208	Fibronectin type III domain-containing protein 3B	Fndc3b	_LNS(ph)PPSTIYK_
NaN	NaN	-0.702233	-1.50067	-0.715012	-0.80362	-0.930383	0.524719	S	3	0.943048	0.000254167	97.273	97.273	513.254	-1.1144	334260000	64314000	172320000	97622000	1.77903	Q8BZ03	197	Serine/threonine-protein kinase D2	Prkd2	_RLS(ph)STSLASGHSVR_
NaN	NaN	0.535754	NaN	0.338339	0.487692	0.453928	1.36977	T	4	0.983994	1.35045e-28	177.87	177.87	737.117	-0.44914	38675000	15464000	9866600	13344000	1.77686	P26039	1263	Talin-1	Tln1	_LNEAAAGLNQAATELVQASRGT(ph)PQDLAR_
-0.0553064	-0.0578271	-0.792607	-0.756306	-0.717572	-0.793257	-0.528813	0.693125	S	3	1	3.46518e-75	253.13	186.42	734.394	-0.04778	336310000	91756000	130810000	113740000	1.77663	P11157	20	Ribonucleoside-diphosphate reductase subunit M2	Rrm2	_TPLATIADQQQLQLS(ph)PLKR_
-0.198593	NaN	NaN	-0.0731959	-0.124456	-0.112054	-0.127075	0.915686	S	3	0.978574	0.000266872	99.6	76.713	917.385	0.51706	53765000	9821900	21816000	22127000	1.77564	Q6PGL7	1172	WASH complex subunit FAM21	Fam21	_SLAFPDLS(ph)EGS(ph)S(ph)TEDLFQSVKPR_
0.447209	0.31823	0.383829	-0.071497	0.31313	0.200504	0.265234	1.20183	S	3	0.999999	1.08421e-26	181.75	102.07	1015.45	0.16706	214780000	120360000	44444000	49983000	1.77388	P14873	1395	Microtubule-associated protein 1B;MAP1 light chain LC1	Map1b	_VLS(ph)PLRS(ph)PPLLGSES(ph)PYEDFLSADSK_
0.356932	0.381283	NaN	0.584097	0.108357	0.193835	0.324901	1.25258	T	2	1	1.29011e-37	245.1	208.37	829.419	0.27394	90318000	22608000	26675000	41035000	1.77346	Q99K01-4	687	Pyridoxal-dependent decarboxylase domain-containing protein 1	Pdxdc1	_VQGTGVT(ph)PPPTPLGTR_
NaN	NaN	-0.142337	-0.123528	-0.215596	-0.302351	-0.195953	0.872996	S	2	0.865443	6.32884e-05	121.13	121.13	990.904	-0.24704	87894000	26571000	29471000	31852000	1.76939	Q8BTI8	2070	Serine/arginine repetitive matrix protein 2	Srrm2	_M(ox)SCFS(ph)RPSM(ox)SPTPLDR_
NaN	NaN	0.297602	0.284159	0.101784	0.346078	0.257406	1.19533	T	2	0.967027	0.000196077	138.55	125.73	689.858	0.19584	1859600000	546990000	507260000	805350000	1.76593	Q63932	395	Dual specificity mitogen-activated protein kinase kinase 2	Map2k2	_LKQPST(ph)PTRTAV_
1.23542	1.94272	0.894449	NaN	1.62452	0.207893	1.181	2.26734	S	2	0.999997	2.07671e-27	242.59	221.51	917.947	-0.065572	497630000	187440000	87378000	222820000	1.7658	Q9EPC1	14	Alpha-parvin	Parva	_SPLVPKS(ph)PT(ph)PKSPPSR_
0.162339	0.0371714	0.300768	NaN	0.155231	0.278342	0.18677	1.13821	T	3	0.995878	1.05513e-05	124.08	98.269	743.686	0.18389	491180000	178250000	143840000	169090000	1.76405	Q8BTI8	1370	Serine/arginine repetitive matrix protein 2	Srrm2	_VSS(ph)PVLETVQQRT(ph)PSRER_
0.23008	0.0394191	NaN	0.459956	0.412402	0.317999	0.291971	1.22431	S	2	0.999827	1.82715e-14	198.51	167.14	739.884	-0.035214	125520000	44433000	40860000	40225000	1.76288	Q922B9	738	Sperm-specific antigen 2 homolog	Ssfa2	_SQS(ph)LPTTLLSPVR_
0.0747794	0.0795658	NaN	NaN	0.17031	0.158208	0.120716	1.08727	S	2	0.942249	1.75224e-07	174.52	174.52	701.318	0.0010491	389410000	169280000	133200000	86929000	1.75815	P48678;P48678-2	395	Prelamin-A/C;Lamin-A/C	Lmna	_LRLS(ph)PSPTS(ph)QR_
-0.110355	-0.139665	-0.462177	-0.49879	NaN	-0.466556	-0.335509	0.792505	S	2	0.923656	1.08744e-05	161.99	118.48	781.866	-0.056341	2570900000	19704000	1068300000	1482900000	1.75153	Q8R1G6	204	PDZ and LIM domain protein 2	Pdlim2	_VLLHS(ph)PGRPS(ph)SPR_
NaN	NaN	0.609944	0.688046	NaN	0.425245	0.574412	1.48907	S	2	1	0.0139374	64.827	64.827	570.782	0.10123	132880000	32512000	36496000	63870000	1.74697	Q60575-3	1138	Kinesin-like protein KIF1B	Kif1b	_RQFS(ph)APNLK_
-0.0254119	-0.0829273	NaN	-0.0684985	NaN	-0.0549917	-0.0579573	0.960623	S	3	1	0.00105678	86.214	51.013	470.925	-0.40495	304260000	94243000	100120000	109900000	1.74662	Q6ZQ03	19	Formin-binding protein 4	Fnbp4	_RPILQLS(ph)PPGPR_
-0.255236	-0.356144	-0.219421	-0.267687	-0.0892981	0.0236102	-0.194029	0.874161	S	3	1	1.10898e-13	174.2	106.67	557.614	-0.42735	1362400000	457680000	559640000	345060000	1.74292	P27546	1046	Microtubule-associated protein 4	Map4	_VGS(ph)LDNVGHLPAGGAVK_
1.70368	1.64067	2.46642	NaN	NaN	NaN	1.93692	3.82888	S	3	0.999583	0.000122301	127.59	127.59	789.392	-0.52476	136740000	22031000	6411300	108300000	1.73853	Q8CGB6-3	1010	Tensin-like C1 domain-containing phosphatase	Tenc1	_SPGGHTNSASPRS(ph)PVPTTLPGLR_
NaN	NaN	NaN	-1.10033	-0.682626	-0.83542	-0.872792	0.546089	S	2	1	0.000168384	102.64	37.77	719.372	-0.6362	219250000	78650000	85028000	55574000	1.72147	Q8BHL3	664	TBC1 domain family member 10B	Tbc1d10b	_AVGGAPS(ph)PPPPVRR_
NaN	NaN	1.48501	2.57398	0.889863	1.51894	1.61695	3.06726	S	3	1	2.40361e-09	173.03	140.81	638.971	-0.10976	647160000	66267000	101490000	479410000	1.71859	Q9JIX8	710	Apoptotic chromatin condensation inducer in the nucleus	Acin1	_HLS(ph)HPEPEQQHVIQR_
0.416732	NaN	0.812046	0.321697	0.43957	NaN	0.497511	1.41178	S	3	0.999751	0.00879474	103.83	103.83	603.319	0.27071	155130000	49619000	42839000	62670000	1.71686	Q922B9	758	Sperm-specific antigen 2 homolog	Ssfa2	_VVSSVNVRLS(ph)PGKETR_
NaN	NaN	0.532965	0.144568	0.481712	0.487795	0.41176	1.33031	S	2	1	8.76755e-06	135.09	130.02	734.366	0.11156	50569000	10311000	14983000	25275000	1.71048	Q60592	14	Microtubule-associated serine/threonine-protein kinase 2	Mast2	_KLS(ph)NPDIFAPTGK_
-0.125132	-0.134525	-0.2955	0.0204844	-0.155438	-0.296527	-0.164439	0.892275	S	2	1	6.00483e-126	340.18	340.18	1034.4	-0.11377	1057500000	301200000	352550000	403760000	1.70234	Q05D44	114	Eukaryotic translation initiation factor 5B	Eif5b	_TSFDENDS(ph)EELEDKDSK_
-0.899668	0.0190613	NaN	-1.09585	-1.29942	-1.03251	-0.861677	0.550313	S	3	0.998851	1.55683e-27	178.07	133.36	1252.88	0.42507	148410000	23005000	69049000	56356000	1.70227	Q63918	359	Serum deprivation-response protein	Sdpr	_RGNNS(ph)AVGS(ph)NADLTIEEDEEEEPVALQQAQQVR_
NaN	NaN	NaN	0.413594	0.266397	0.284396	0.321462	1.2496	S	3	0.996119	0.000343215	115.73	107.65	601.589	-0.0054351	217260000	59237000	50663000	107360000	1.69531	Q8BP27	71	Swi5-dependent recombination DNA repair protein 1 homolog	Sfr1	_ENPPSPPT(ph)S(ph)PAAPQPR_
0.190046	0.0143553	0.380951	NaN	0.339479	0.334683	0.251903	1.19078	S	2	1	0.000546534	105.17	105.17	560.797	-0.16772	63859000	18971000	19395000	25492000	1.69093	Q04735	119	Cyclin-dependent kinase 16	Cdk16	_RLS(ph)LPADIR_
-0.882837	NaN	NaN	NaN	-0.905061	-1.35074	-1.04621	0.484237	S	2	0.999903	6.60805e-08	141.64	141.64	904.453	0.1903	32777000	10880000	13409000	8487500	1.68683	Q3UHJ0	635	AP2-associated protein kinase 1	Aak1	_ILS(ph)DVTHSAVFGVPASK_
NaN	0.29125	NaN	NaN	0.47415	0.471135	0.412179	1.33069	S	3	0.978521	2.00733e-13	167.97	147.8	1024.49	-0.01495	17102000	3693600	4600100	8808700	1.68083	Q924A2	2275	Protein capicua homolog	Cic	_FAELPEFRPEEVLPS(ph)PTLQSLATS(ph)PR_
NaN	NaN	-0.339418	-0.671554	-0.591266	-0.234346	-0.459146	0.727417	S	3	1	0.000527958	95.428	78.69	498.908	-0.0062518	228770000	124730000	68799000	35240000	1.67683	Q80W04	435	Transmembrane and coiled-coil domains protein 2;Transmembrane and coiled-coil domains protein 3	Tmcc2;Tmcc3	_NKFGS(ph)ADNIAHLK_
0.00791302	0.0180643	0.135272	0.169668	0.0968015	0.0896338	0.0862256	1.06159	S	3	1	5.22793e-21	222.64	153.74	538.271	0.53295	2242500000	687080000	697220000	858240000	1.67624	Q9CZ44-3	116	NSFL1 cofactor p47	Nsfl1c	_KKS(ph)PNELVDDLFK_
-0.162299	-0.189779	-0.0540178	-0.01749	-0.200863	-0.357788	-0.163706	0.892729	S	2	0.997028	1.91078e-146	357.6	160.84	984.441	0.85057	256980000	53051000	88667000	115260000	1.67545	Q9DBS9	272	Oxysterol-binding protein-related protein 3	Osbpl3	_LHSS(ph)NPNLSTLDFGEEK_
0.527771	0.688315	NaN	NaN	1.4783	0.991898	0.921571	1.89418	S	3	0.967606	2.39338e-05	119.92	74.296	578.25	0.17759	96030000	35386000	18145000	42499000	1.66454	Q80XK6	496	Autophagy-related protein 2 homolog B	Atg2b	_SAS(ph)VDESRPEFICR_
0.203765	NaN	NaN	0.731009	0.723253	0.840363	0.624597	1.54178	S	2	0.999973	1.82597e-05	122.93	99.092	892.973	0.50539	31496000	6657500	7705300	17134000	1.65536	Q9CWY4	3	Gem-associated protein 7	Gemin7	_(ac)M(ox)QS(ph)PLTIPVPVPVLR_
-0.226071	-0.0598859	-0.150385	-0.439246	-0.0489047	-0.370807	-0.215883	0.861019	S	2	1	7.24983e-16	155.76	134.05	1382.12	-0.026063	510540000	198180000	167900000	144450000	1.6552	Q07113	2401	Cation-independent mannose-6-phosphate receptor	Igf2r	_AEALSSLHGDDQDS(ph)EDEVLTVPEVK_
0.631803	NaN	0.405775	0.793937	0.254231	NaN	0.521437	1.43538	T	3	0.999951	1.69153e-07	149.52	149.52	656.647	-0.35723	211770000	61626000	57059000	93088000	1.65311	O35381	15	Acidic leucine-rich nuclear phosphoprotein 32 family member A	Anp32a	_NRT(ph)PSDVKELVLDNCK_
NaN	-0.522551	-0.21073	NaN	-0.404229	-0.206678	-0.336047	0.792209	S	2	0.992879	3.83649e-26	198.49	154.6	1013.47	-0.22691	11858000	3629700	4241200	3986800	1.64693	Q6ZQ58	525	La-related protein 1	Larp1	_GLSAS(ph)LPDLDSESWIEVK_
NaN	NaN	1.41673	NaN	2.45223	2.13491	2.00129	4.00358	S	2	0.999998	8.26654e-05	132.97	132.97	705.365	0.22346	26295000	7392500	3502200	15401000	1.64528	Q9D1F4	184	Proline-rich AKT1 substrate 1	Akt1s1	_S(ph)LPVSVPVWAFK_
-2.3586	-1.85428	NaN	-3.14573	NaN	NaN	-2.45287	0.182647	S	3	0.928703	1.07059e-12	182.82	129.2	869.104	0.0094603	161900000	16347000	123070000	22484000	1.64446	P16546;P16546-2	1029	Spectrin alpha chain, brain	Sptan1	_KLDPAQS(ph)ASRENLLEEQGSIALR_
-0.489524	NaN	NaN	-0.85324	NaN	-0.725184	-0.689316	0.620148	S	3	0.978427	4.96606e-11	171.29	161.99	649.31	-0.24253	221890000	43941000	104980000	72970000	1.63723	Q80TV8;Q80TV8-2	1190	CLIP-associating protein 1	Clasp1	_FS(ph)FRSQEDLNEPIKR_
NaN	NaN	-0.359583	-0.468252	-0.323155	-0.115488	-0.316619	0.802949	T	3	0.999955	0.00013463	112.5	112.5	762.676	-0.13333	100080000	20456000	36239000	43389000	1.6332	A2AWA9	991	Rab GTPase-activating protein 1	Rabgap1	_GVSDEDT(ph)DEEKETLKNQLR_
0.0280033	0.346531	0.259664	0.0824301	0.110631	0.121679	0.158156	1.11586	S	3	0.959335	2.31318e-22	169.41	110.94	1011.14	0.43804	498200000	106370000	173260000	218560000	1.63304	Q99P72	165	Reticulon-4	Rtn4	_RRGS(ph)GS(ph)VDETLFALPAASEPVIPSSAEK_
NaN	NaN	0.364685	0.587653	0.185993	0.636915	0.443811	1.36019	S	2	0.990966	3.03886e-06	147.56	121.79	760.863	-0.76327	22258000	3933100	6830300	11494000	1.62278	Q5SSZ5-2	4	Tensin-3	Tns3	_(ac)SES(ph)PVGPKPTMLR_
0.788519	NaN	1.38984	NaN	1.10064	NaN	1.093	2.13317	S	2	1	0.00931787	115.68	68.972	677.813	-1.1052	15640000	633320	4244200	10763000	1.61407	Q8BN58	640	Rho GTPase-activating protein 28	Arhgap28	_RM(ox)S(ph)DVPEGVIR_
-0.314912	-0.303169	-1.07847	-1.28086	NaN	-1.59205	-0.913892	0.530751	S	2	1	0.000419719	109.07	106.42	649.834	-0.040129	190990000	58376000	81759000	50855000	1.60903	Q8K327	416	Chromosome alignment-maintaining phosphoprotein 1	Champ1	_RPGPPLS(ph)PEIR_
NaN	NaN	-0.619204	-1.10958	-0.442399	-0.45413	-0.656328	0.634491	S	3	1	0.000119138	111.83	111.83	623.644	-0.34016	987990000	695460000	196640000	95897000	1.60767	Q61937	258	Nucleophosmin	Npm1	_M(ox)QASIEKGGS(ph)LPKVEAK_
0.173127	0.196229	0.508936	0.344488	0.0672257	0.0590784	0.224847	1.16865	S	3	0.972672	7.87042e-27	189.12	81.312	961.458	-0.025233	1346500000	385890000	426570000	534000000	1.60576	Q91XC8	51	Death-associated protein 1	Dap	_DKDDQEWESTS(ph)PPKPTVFISGVIAR_
-0.0488897	-0.165839	-0.0826981	-0.240878	-0.118132	-0.00322079	-0.109943	0.926625	S	3	0.999784	1.60743e-09	156.13	142.3	633.967	-0.41106	588870000	121750000	209100000	258020000	1.60296	Q03147	164	Cyclin-dependent kinase 7	Cdk7	_SFGS(ph)PNRAYTHQVVTR_
NaN	NaN	0.851119	0.366364	0.528771	0.295958	0.510553	1.4246	T	2	0.999768	1.96896e-08	184.48	123.29	708.336	-0.38539	87186000	24024000	25485000	37677000	1.58991	P68372;P99024;Q9D6F9;Q9ERD7	166	Tubulin beta-4B chain;Tubulin beta-5 chain;Tubulin beta-4A chain;Tubulin beta-3 chain	Tubb4b;Tubb5;Tubb4a;Tubb3	_IM(ox)NT(ph)FSVVPSPK_
0.195852	0.0919367	0.0190613	0.0139266	0.101784	0.0859685	0.0847549	1.06051	S	2	1	7.71604e-76	266.24	266.24	1115.06	-0.070448	495140000	90585000	155640000	248910000	1.58501	Q9D0V7	36	Receptor-binding cancer antigen expressed on SiSo cells	Ebag9	_KLS(ph)GDQITLPTTVDYSSVPK_
0.431997	NaN	0.73292	0.772815	NaN	NaN	0.645911	1.56473	S	2	0.997846	3.58436e-07	170.09	142.39	801.363	0.075892	136400000	15042000	33757000	87602000	1.57455	P97310	26	DNA replication licensing factor MCM2	Mcm2	_RRISDPLT(ph)S(ph)SPGR_
-0.363754	-0.237609	NaN	-0.0840126	NaN	-0.332662	-0.254509	0.838272	S	2	1	6.52629e-05	142.83	111.12	586.771	-0.22708	71749000	15664000	23695000	32390000	1.56676	Q9JLQ0	458	CD2-associated protein	Cd2ap	_S(ph)VDLDAFVAR_
0.275961	-0.0937713	0.218719	0.214871	0.158854	0.257735	0.172061	1.12667	S	3	1	1.03533e-13	190.82	36.284	497.912	0.44374	5136700000	1040200000	1674900000	2421600000	1.56635	P51859	165	Hepatoma-derived growth factor	Hdgf	_AGDVLEDS(ph)PKRPK_
0.640899	0.843019	1.08977	NaN	NaN	0.257011	0.707674	1.63317	T	3	0.755914	2.16743e-06	135.21	124.4	743.642	0.6917	86435000	24104000	24273000	38058000	1.55839	Q7TSC1	1085	Protein PRRC2A	Prrc2a	_TAS(ph)ET(ph)RSEGSEYEEIPKR_
NaN	NaN	0.21661	0.0724488	0.269632	0.333195	0.222971	1.16713	S	3	1	4.09392e-33	163.32	161.51	1290.23	-0.54208	101560000	19935000	33408000	48214000	1.55674	P58404	276	Striatin-4	Strn4	_LGGSVLEQIPFLQNCEDEDS(ph)DEDDELDSVQHKK_
0.640899	0.779302	1.08977	NaN	NaN	0.257011	0.691745	1.61524	S	3	0.911107	2.16743e-06	135.21	128.29	743.642	0.15418	91681000	26063000	25729000	39889000	1.55464	Q7TSC1	1083	Protein PRRC2A	Prrc2a	_TAS(ph)ETRS(ph)EGSEYEEIPKR_
-0.958561	-0.733291	NaN	NaN	NaN	-0.520687	-0.737513	0.599772	S	2	0.996552	0.0100058	77.185	77.185	646.829	-0.60174	30042000	6489200	11569000	11984000	1.55055	Q5Y5T5	523	Probable palmitoyltransferase ZDHHC8	Zdhhc8	_SFS(ph)PVLGPRPR_
0.421587	0.669662	NaN	0.268554	0.890719	1.5675	0.763604	1.69773	S	3	1	6.58974e-29	208.27	106.93	762.346	-0.70915	292220000	109800000	73675000	108750000	1.54794	Q9CR86	31	Calcium-regulated heat stable protein 1	Carhsp1	_DRS(ph)PS(ph)PLRGNVVPS(ph)PLPTR_
NaN	NaN	0.871844	0.626205	0.35242	0.287591	0.534515	1.44845	S	3	1	0.00160999	83.53	75.463	539.239	-0.23968	234470000	66484000	59298000	108690000	1.54731	P38532	303	Heat shock factor protein 1	Hsf1	_VKQEPPS(ph)PPHS(ph)PR_
NaN	NaN	0.871844	0.626205	0.35242	0.287591	0.534515	1.44845	S	3	1	0.00160999	83.53	75.463	539.239	-0.23968	234470000	66484000	59298000	108690000	1.54731	P38532	307	Heat shock factor protein 1	Hsf1	_VKQEPPS(ph)PPHS(ph)PR_
-0.0573166	0.0651587	1.58178	1.00899	1.26237	1.46378	0.887461	1.84992	S	2	1	7.57436e-05	155	155	494.255	-0.21986	1252300000	918610000	200940000	132800000	1.54678	P28667	104	MARCKS-related protein	Marcksl1	_LSGLS(ph)FKR_
0.343465	NaN	1.07382	0.772815	0.220206	0.317536	0.545568	1.4596	T	2	0.998925	3.58436e-07	168.05	168.05	801.363	0.064794	465610000	54291000	132910000	278410000	1.54544	P97310	25	DNA replication licensing factor MCM2	Mcm2	_RRISDPLT(ph)S(ph)SPGR_
2.0916	NaN	3.69343	NaN	3.81803	NaN	3.20102	9.19609	S	3	1	4.11698e-07	167.61	166.3	721.668	-0.21147	134640000	27905000	4081700	102650000	1.53974	Q76LS9	103	Protein FAM63A	Fam63a	_VETAEVCSRPQELPQS(ph)PR_
NaN	NaN	-0.825849	-0.900099	-0.287167	-0.393956	-0.601768	0.658946	T	2	0.99955	4.36319e-26	223.06	223.06	850.884	-0.21098	26857000	7034000	10908000	8915300	1.53265	O08553	509	Dihydropyrimidinase-related protein 2	Dpysl2	_GLYDGPVCEVSVT(ph)PK_
NaN	NaN	-0.682418	-0.398246	-0.533577	-0.148913	-0.440788	0.736732	S	3	0.999978	0.000872956	89.911	89.911	532.263	0.30955	121470000	19947000	53391000	48128000	1.52143	Q8VEB2	95	Protein salvador homolog 1	Sav1	_ESHRLS(ph)APSYLVR_
-0.380935	0.00144204	NaN	-0.331282	-0.14693	-0.368458	-0.245233	0.84368	S	2	1	3.18608e-22	185.96	185.96	1266.57	0.0065892	1093600000	373870000	343510000	376230000	1.51739	P50580	2	Proliferation-associated protein 2G4	Pa2g4	_(ac)S(ph)GEDEQQEQTIAEDLVVTKYK_
0.0973411	0.258217	0.414352	0.503552	0.0740944	0.0529723	0.233422	1.17562	S	1	0.99055	8.30829e-05	143.42	71.379	861.387	0.52875	2336500000	810520000	755800000	770130000	1.51665	Q9CR86	53	Calcium-regulated heat stable protein 1	Carhsp1	_TFS(ph)ATVR_
1.2087	0.969896	NaN	NaN	1.76345	NaN	1.31402	2.48633	S	2	0.999994	2.08442e-05	126.76	126.76	717.368	-0.27719	10876000	3613900	2045400	5216200	1.51512	A2APB8	737	Targeting protein for Xklp2	Tpx2	_SSELPLTVPVS(ph)PK_
-0.520149	NaN	-0.522157	-0.0925555	-0.208211	-0.161008	-0.300816	0.811793	T	3	1	3.55881e-06	155.57	72.583	595.302	-0.19843	436430000	118130000	140920000	177370000	1.51422	Q99J09	5	Methylosome protein 50	Wdr77	_(ac)M(ox)RKDT(ph)PPPLVPPAAR_
-0.442203	NaN	NaN	-0.253842	-0.102915	-0.415153	-0.303528	0.810268	S	2	0.999979	3.53474e-06	155.99	131.43	506.229	0.61745	235900000	72964000	77863000	85069000	1.51084	Q569Z6	243	Thyroid hormone receptor-associated protein 3	Thrap3	_ASVSDLS(ph)PR_
2.42019	2.01024	NaN	NaN	NaN	3.63215	2.68753	6.44208	S	2	1	1.34366e-06	159.95	159.95	772.842	-0.38037	98483000	5434600	3178600	89870000	1.50457	Q9EQP2	15	EH domain-containing protein 4	Ehd4	_S(ph)GGM(ox)DAVQTVTGGLR_
0.454387	0.121148	0.233888	NaN	0.250962	NaN	0.265096	1.20172	S	2	0.999999	1.04648e-12	155.5	155.5	1225.57	-0.086635	504700000	82804000	143790000	278110000	1.50132	Q9QZQ1	1182	Afadin	Mllt4	_SSPNVANQPPS(ph)PGGKGPYTSGTAAK_
0.452806	0.273814	NaN	NaN	0.982729	0.903115	0.653116	1.57256	S	2	0.999595	7.79007e-06	153.75	149	745.374	0.41988	23008000	6175700	5748700	11084000	1.49375	Q69ZH9	607	Rho GTPase-activating protein 23	Arhgap23	_RSS(ph)YLLAITTER_
-0.0465336	-0.19479	NaN	NaN	-0.147905	-0.24214	-0.157842	0.896365	S	2	1	2.85605e-39	225.54	166.57	1300.5	-0.65017	482710000	137170000	157340000	188190000	1.48792	Q9ERU9	2505	E3 SUMO-protein ligase RanBP2;Putative peptidyl-prolyl cis-trans isomerase	Ranbp2	_NRPGYVS(ph)EEEEDDEDYEM(ox)AVK_
NaN	0.368266	0.277985	NaN	0.526369	NaN	0.390873	1.31119	S	3	0.818574	0.00139372	103.83	103.83	590.649	0.44617	42953000	13972000	11660000	17322000	1.48413	Q9WU42	942	Nuclear receptor corepressor 2	Ncor2	_LLSPRPS(ph)LLTPAGDPR_
NaN	-0.235535	-1.05757	NaN	-0.788116	-0.54433	-0.656388	0.634465	S	2	0.997884	0.000354633	101.89	94.191	698.343	-0.28608	100840000	34221000	42948000	23672000	1.47947	Q8C0T5	1234	Signal-induced proliferation-associated 1-like protein 1	Sipa1l1	_VLPAFRES(ph)PSGR_
NaN	1.22379	NaN	2.18514	NaN	2.41592	1.94162	3.84136	S	2	0.994355	2.12416e-08	178.32	178.32	816.897	0.2846	23062000	6102200	1534000	15426000	1.47395	Q62101	206	Serine/threonine-protein kinase D1	Prkd1	_RLS(ph)NVS(ph)LTGLGTVR_
NaN	-0.187494	-0.0673945	-0.120263	-0.027028	-0.0511151	-0.0906588	0.939094	S	2	1	1.88659e-290	411.86	373.47	1119.93	-0.072063	357570000	57655000	119830000	180090000	1.46836	P26231	641	Catenin alpha-1	Ctnna1	_TPEELDDS(ph)DFETEDFDVR_
NaN	NaN	1.55998	1.11703	0.881899	0.308594	0.966876	1.9546	S	2	0.980598	4.04171e-33	239.58	160.55	800.387	0.39705	41531000	17979000	8892200	14659000	1.4681	Q8BTM8	968	Filamin-A	Flna	_SPFSVGVSPS(ph)LDLSK_
-0.644939	-0.730775	NaN	NaN	-1.99994	-1.76019	-1.28396	0.410667	S	2	1	1.6269e-44	230.06	165.53	980.86	-0.32905	274440000	4950400	173450000	96045000	1.46163	P10923	283	Osteopontin	Spp1	_FRIS(ph)HELES(ph)SSS(ph)EVN_
0.0727232	-0.0475621	0.272501	0.52095	0.242084	0.330558	0.231876	1.17436	S	2	0.997148	2.47086e-21	221.79	215.51	763.859	0.064534	564070000	210100000	153290000	200670000	1.44624	Q8BTI8	1339	Serine/arginine repetitive matrix protein 2	Srrm2	_RSS(ph)SELSPEVVEK_
0.103531	0.0553346	0.0794293	0.275722	0.068602	0.0313951	0.102336	1.07351	S	2	1	1.0304e-134	339.22	214.44	1159.44	1.1568	5781400000	1783800000	1799300000	2198300000	1.44044	Q80XU3	19	Nuclear ubiquitous casein and cyclin-dependent kinase substrate 1	Nucks1	_VVDYSQFQES(ph)DDADEDYGR_
0.210264	-0.219572	-0.447761	-0.636773	-0.563028	-0.537655	-0.365754	0.776063	S	2	1	1.37715e-17	204.82	195.89	813.86	0.062984	330070000	107510000	129160000	93407000	1.43462	Q8BTI8	2084	Serine/arginine repetitive matrix protein 2	Srrm2	_CRS(ph)PGM(ox)LEPLGSAR_
-0.0641179	-0.0874881	-0.060939	-0.175192	-0.488795	-0.300271	-0.196134	0.872887	S	2	1	5.6522e-48	254.58	181.61	1013.4	-0.19227	1501600000	305810000	532970000	662790000	1.4339	P97310	139	DNA replication licensing factor MCM2	Mcm2	_GLLYDS(ph)S(ph)EEDEERPAR_
0.751207	0.615605	NaN	0.615793	NaN	0.0946415	0.519311	1.43327	S	2	0.997912	7.6649e-83	283.43	249.19	1228.07	0.033711	26290000	4337600	5470900	16482000	1.42802	Q5F2E7-2	626	Nuclear fragile X mental retardation-interacting protein 2	Nufip2	_DYEIENQNPLAS(ph)PTNTLLGSAK_
NaN	NaN	-0.0283958	-0.166049	-0.216719	-0.204782	-0.153987	0.898763	S	2	0.999871	1.11535e-05	147.09	147.09	836.832	-0.3319	888840000	202590000	335790000	350470000	1.42271	P35486	293	Pyruvate dehydrogenase E1 component subunit alpha, somatic form, mitochondrial	Pdha1	_YHGHS(ph)MSDPGVSYR_
NaN	NaN	-0.475695	-0.386487	-0.0757784	-0.284563	-0.305631	0.809088	S	2	0.878941	0.000291054	108.37	108.37	955.397	0.22456	554900000	53214000	267310000	234380000	1.42047	Q9JLM8	334	Serine/threonine-protein kinase DCLK1	Dclk1	_SGKS(ph)PSPS(ph)PT(ph)SPGSLRK_
NaN	NaN	0.265077	0.218719	0.125783	NaN	0.203193	1.15124	S	2	0.999114	9.93701e-18	200.99	128.05	887.887	0.41515	231910000	56707000	74693000	100510000	1.41677	Q61136	431	Serine/threonine-protein kinase PRP4 homolog	Prpf4b	_SKDAS(ph)PINRWS(ph)PTR_
1.19516	0.911883	NaN	0.570657	NaN	NaN	0.892567	1.85648	S	3	0.859235	3.03906e-13	121.3	71.119	1250.9	-0.23988	63938000	10608000	10977000	42352000	1.41385	Q9QZQ1	1211	Afadin	Mllt4	_ITSVS(ph)TGNLCTEEQS(ph)PPPRPEAYPIPTQTYTR_
2.01853	2.02733	0.606821	0.421156	0.393746	0.245861	0.95224	1.93488	S	2	1	0.000136294	127.56	116.24	544.773	0.45795	950610000	308190000	244940000	397470000	1.41304	D3YXK2	626	Scaffold attachment factor B1	Safb	_SVVS(ph)FDKVK_
-0.0357271	-0.212701	-0.278671	-0.195484	NaN	NaN	-0.180646	0.882308	S	3	0.907497	1.41148e-35	200.29	200.29	916.156	0.19163	55599000	9400800	16236000	29962000	1.40548	Q6NXN1	37	UPF0485 protein C1orf144 homolog	D4Ertd22e	_S(ph)KSPPKVPIVIQDDSLPTGPPPQIR_
2.2773	0.556405	NaN	3.56096	NaN	3.53369	2.48209	5.58706	S	2	0.957262	1.0508e-07	161.24	143.14	712.843	0.05714	106680000	28390000	10470000	67824000	1.40498	Q8BL80	397	Rho GTPase-activating protein 22	Arhgap22	_TSS(ph)LDGPAAAVLSR_
-1.39165	NaN	NaN	-2.99263	-2.33243	NaN	-2.2389	0.211848	S	2	0.985128	1.29903e-75	252.39	252.39	1166.56	0.18309	36043000	9859400	21691000	4491800	1.39305	Q9CXF4	205	TBC1 domain family member 15	Tbc1d15	_SLSQS(ph)FENLLDEPAYGLIQK_
NaN	0.69207	0.810237	0.374956	NaN	NaN	0.625755	1.54302	S	4	0.780942	1.40513e-12	130.49	101.04	916.923	0.5654	33295000	5515300	7009400	20770000	1.39226	Q91ZU6-4	7346	Dystonin	Dst	_RGS(ph)DASDFDISEIQSVCSDVETVPQTHRPVPR_
NaN	NaN	-0.0403189	-0.0876567	-0.147538	-0.0545721	-0.0825213	0.944406	S	3	0.99701	8.40143e-08	149.3	149.3	660.939	-0.66307	332460000	95242000	112670000	124540000	1.39186	Q8BTI8	2075	Serine/arginine repetitive matrix protein 2	Srrm2	_M(ox)SCFSRPSM(ox)S(ph)PTPLDR_
NaN	NaN	0.462262	0.233397	0.498047	NaN	0.397902	1.31759	S	3	1	1.69129e-17	171.07	171.07	800.704	-0.05634	24254000	6322700	6373500	11557000	1.38967	Q7TQH0-2	109	Ataxin-2-like protein	Atxn2l	_GQTTGKGPPQS(ph)PVFEGVYNNSR_
0.0945064	0.115433	0.066537	0.215119	0.511468	0.110764	0.185638	1.13732	S	2	0.997096	2.27659e-109	255.59	255.59	1047.96	-0.71818	283320000	76979000	87756000	118580000	1.37747	Q3UGS4	21	Protein FAM195B	Fam195b	_S(ph)PTNSSEIFTPAHEENVR_
0.0433446	NaN	NaN	NaN	0.0465609	0.0214797	0.0371284	1.02607	S	3	0.971998	5.46278e-05	115.36	115.36	794.052	0.3677	16919000	3888400	5998600	7032200	1.37464	Q14AX6	382	Cyclin-dependent kinase 12	Cdk12	_HSS(ph)IS(ph)PVRLPLNSSLGAELSR_
0.0433446	NaN	NaN	NaN	0.0465609	0.0214797	0.0371284	1.02607	S	3	0.999831	5.46278e-05	115.36	111.88	794.052	0.3595	16919000	3888400	5998600	7032200	1.37464	Q14AX6	384	Cyclin-dependent kinase 12	Cdk12	_HSS(ph)IS(ph)PVRLPLNSSLGAELSR_
NaN	NaN	0.081476	0.185993	0.0370308	0.132116	0.109154	1.0786	S	4	0.757734	6.12874e-10	120.32	120.32	686.831	-0.019659	1164600000	326780000	361200000	476640000	1.37064	Q9EPK5-2	150	WW domain-containing transcription regulator protein 1	Wwtr1	_SHSSPAS(ph)LQLGTGAGAAGGPAQQHAHLR_
0.360083	0.442015	NaN	0.465713	NaN	1.12314	0.597737	1.51334	S	3	0.999989	9.81701e-43	256.84	130.61	636.981	-0.53675	177160000	23010000	50656000	103500000	1.36718	Q8C170-2	1243	Unconventional myosin-IXa	Myo9a	_GRRQS(ph)GTDLQEDVIVR_
0.421587	1.30217	NaN	0.268554	0.890719	0.192699	0.615146	1.53171	S	3	1	6.58974e-29	208.27	106.93	762.346	-0.70915	280400000	106840000	72462000	101100000	1.36666	Q9CR86	33	Calcium-regulated heat stable protein 1	Carhsp1	_DRS(ph)PS(ph)PLRGNVVPS(ph)PLPTR_
NaN	NaN	0.486148	0.528071	0.4959	0.0408223	0.387735	1.30834	S	3	1	3.03833e-24	175.51	152.32	818.709	-0.082332	188250000	63784000	52262000	72204000	1.35371	Q9QXS1;Q9QXS1-3	4241	Plectin	Plec	_AGTLSITEFADM(ox)LSGNAGGFRS(ph)R_
0.782325	1.49283	1.7721	NaN	NaN	NaN	1.34908	2.5475	S	4	0.804148	3.103e-16	159.1	133.4	797.337	0.8242	61880000	3546500	10702000	47631000	1.35133	Q08509	475	Epidermal growth factor receptor kinase substrate 8	Eps8	_RLS(ph)TEHSNVSDYPPADGYAYSSSM(ox)YHR_
NaN	NaN	0.739848	1.20452	0.591009	NaN	0.845124	1.79642	S	4	1	0.00674158	73.296	73.296	530.498	1.0134	568730000	190600000	105100000	273040000	1.35047	O54916	708	RalBP1-associated Eps domain-containing protein 1	Reps1	_LKS(ph)EDELRPDVDEHTQK_
0.177089	0.118759	-0.00488457	NaN	0.0772429	0.246591	0.122959	1.08897	S	3	0.999952	2.13415e-37	211.68	120.7	622.626	-0.47229	270620000	78022000	72553000	120040000	1.34304	Q9WUD1	20	STIP1 homology and U box-containing protein 1	Stub1	_LGTGGGGS(ph)PDKSPSAQELK_
0.563353	-0.0121553	0.221568	0.782241	NaN	0.408603	0.392722	1.31287	S	2	0.999057	6.05857e-05	120.77	111.43	711.319	0.31674	195400000	39070000	55464000	100870000	1.34258	Q80U78	710	Pumilio homolog 1	Pum1	_RDS(ph)LTGSSDLYK_
0.552082	0.110497	NaN	0.534062	0.244034	NaN	0.360169	1.28358	T	3	0.902735	0.000179959	109.1	82.663	723.36	-0.25049	50526000	12122000	11956000	26449000	1.33996	Q9DB52	146	Protein FAM122A	Fam122a	_RIDFIPVS(ph)PAPSPT(ph)RGIGK_
-0.205513	-0.0734085	-0.148865	-0.270434	-0.0623242	0.040682	-0.119977	0.920202	S	2	1	5.35204e-62	280.2	207.86	1062.36	0.011392	3017700000	912770000	1036500000	1068400000	1.336	P47955	104	60S acidic ribosomal protein P1	Rplp1	_KEES(ph)EES(ph)EDDMGFGLFD_
-0.426257	-0.438601	NaN	-0.195484	NaN	NaN	-0.353447	0.782712	S	3	0.848608	7.53578e-19	181.87	142.3	916.156	0.61271	32749000	5204100	9330400	18215000	1.3319	Q6NXN1	39	UPF0485 protein C1orf144 homolog	D4Ertd22e	_SKS(ph)PPKVPIVIQDDSLPTGPPPQIR_
0.369941	-0.00669523	0.111432	0.396598	0.432639	0.00360232	0.217919	1.16306	S	2	0.813104	4.68225e-08	150.68	150.68	851.948	-1.0365	527770000	171390000	163040000	193340000	1.32265	Q6PER3	162	Microtubule-associated protein RP/EB family member 3	Mapre3	_LIGTAVPQRTS(ph)PTGPK_
-0.293041	NaN	NaN	NaN	-0.148929	-0.16267	-0.201547	0.869618	S	2	0.799432	0.00366555	93.494	59.607	629.291	-0.26516	86073000	34473000	26642000	24958000	1.31707	Q8BTI8	2019	Serine/arginine repetitive matrix protein 2	Srrm2	_S(ph)LTRS(ph)PPAIR_
NaN	NaN	NaN	0.161178	0.345737	0.377734	0.294883	1.22679	S	3	0.875236	0.00723543	98.592	56.215	646.614	0.19969	257190000	39596000	84449000	133140000	1.31344	Q9CWE0	235	Protein FAM54B	Fam54b	_ASS(ph)FADM(ox)M(ox)GILKDFHR_
0	0.119821	-0.00849355	0.1137	0.105544	0.0411028	0.0619458	1.04387	S	3	0.999986	8.73649e-23	160.57	120.63	1032.81	0.01311	583860000	141950000	196130000	245780000	1.3112	Q9CW46;Q9CW46-2	14	Ribonucleoprotein PTB-binding 1	Raver1	_(ac)AADVSVTHRPPLS(ph)PEAEAEAETPETVDR_
NaN	NaN	0.661932	NaN	0.298189	0.694836	0.551652	1.46576	S	2	0.995623	3.63491e-24	221.85	221.85	796.848	0.5567	14360000	3511800	3559300	7289000	1.30813	P08775	1913	DNA-directed RNA polymerase II subunit RPB1	Polr2a	_YSPTS(ph)PTYSPTSPK_
0.319155	-0.0122571	0.219215	0.0220482	0.0615688	0.236217	0.140991	1.10266	S	3	1	3.78935e-19	181.92	106.37	928.371	-0.10506	257310000	67694000	79872000	109750000	1.29639	Q61029;Q61033	66	Lamina-associated polypeptide 2, isoforms beta/delta/epsilon/gamma;Lamina-associated polypeptide 2, isoforms alpha/zeta	Tmpo;Tmpo	_GPPDFS(ph)S(ph)DEEREPT(ph)PVLGSGASVGR_
1.62148	1.25369	NaN	0.147567	0.945458	NaN	0.992048	1.98901	S	3	1	9.98501e-09	146.17	143.37	886.755	0.37539	43452000	10572000	7197400	25683000	1.29476	P58871	807	182 kDa tankyrase-1-binding protein	Tnks1bp1	_HSLGQEVIGIGGS(ph)QDESEVPVRER_
-0.318056	0.110497	-0.11652	-0.158816	-0.199653	-0.355498	-0.173008	0.886992	S	3	0.994489	1.34062e-33	169.13	169.13	1251.3	-0.27998	3358600000	923780000	1077400000	1357400000	1.28664	Q61937	70	Nucleophosmin	Npm1	_TVSLGAGAKDELHIVEAEAM(ox)NYEGS(ph)PIKVTLATLK_
0.338795	NaN	0.172743	0.327112	-0.0375916	0.141694	0.188551	1.13962	T	3	0.875427	0.00500166	87.429	87.429	694.653	0.031344	156950000	37261000	44928000	74765000	1.2806	Q69ZK6	998	Probable JmjC domain-containing histone demethylation protein 2C	Jmjd1c	_SDCRSPT(ph)HLTVSSTNALR_
NaN	NaN	0.0714881	0.0579701	0.233029	0.217479	0.144992	1.10572	S	2	0.99917	1.84341e-107	239.58	238.83	818.883	-2.6175	1807300000	630150000	557900000	619220000	1.27875	P49312	4	Heterogeneous nuclear ribonucleoprotein A1	Hnrnpa1	_(ac)SKS(ph)ESPKEPEQLR_
1.8193	4.46186	NaN	3.32183	NaN	NaN	3.20099	9.19592	S	3	0.897107	0.000115343	147.1	119.48	788.34	-0.42076	89005000	20613000	3979200	64413000	1.2784	P58871	1024	182 kDa tankyrase-1-binding protein	Tnks1bp1	_DVGHLEEGASGGLLS(ph)PS(ph)TPHSR_
-0.215999	NaN	-0.092894	NaN	-0.225278	NaN	-0.178057	0.883893	T	2	0.955659	8.22414e-05	125.31	125.31	1134.06	0.28072	23247000	5873700	8329300	9043900	1.27653	Q62073	417	Mitogen-activated protein kinase kinase kinase 7	Map3k7	_RRSIQDLT(ph)VTGTEPGQVSSR_
-0.0435419	-0.0111227	-0.14213	-0.380859	-0.0775129	-0.387638	-0.173801	0.886504	S	2	0.999976	2.88376e-08	135.3	135.3	1149.54	-0.7573	72772000	22246000	26583000	23943000	1.27614	Q3TZZ7	685	Extended synaptotagmin-2	Esyt2	_EPTPSIAS(ph)DIS(ph)LPIATQELR_
0.0354831	-0.108099	-0.232379	-0.119573	-0.102791	-0.0306487	-0.0930011	0.93757	S	2	0.9979	2.7976e-05	151.55	138.24	491.242	0.22056	821850000	276950000	241370000	303530000	1.27442	Q0P678	530	Zinc finger CCCH domain-containing protein 18	Zc3h18	_LGVSVS(ph)PSR_
NaN	NaN	NaN	-0.167847	-0.085956	-0.214659	-0.156154	0.897414	S	3	1	5.57621e-15	173.87	173.87	836.741	-0.18271	29562000	3475300	12991000	13097000	1.27241	P48725	1437	Pericentrin	Pcnt	_RNS(ph)EIDELKSLIENLQENQR_
NaN	0.032242	0.716771	0.808261	NaN	0.603692	0.540242	1.45422	S	3	1	1.242e-19	194.23	135.72	634.949	0.16879	324090000	54097000	90295000	179700000	1.27239	Q8CI95	194	Oxysterol-binding protein-related protein 11	Osbpl11	_RPS(ph)QNAM(ox)SFFNVGHSK_
NaN	0.369271	NaN	1.46717	0.40719	1.2646	0.877058	1.83663	S	2	0.996023	1.29514e-37	272.24	272.24	758.825	-0.23862	150720000	50248000	36340000	64134000	1.26437	Q8R1A4	1422	Dedicator of cytokinesis protein 7	Dock7	_SPS(ph)GSAFGSQENLR_
-0.0634242	0.247442	0.100036	0.0822938	0.158725	0.35095	0.146004	1.1065	S	2	0.99963	7.29256e-208	340.18	340.18	987.419	1.2982	159980000	10982000	52398000	96602000	1.26262	Q52KR3	594	Protein prune homolog 2	Prune2	_NLSLTCFAGEEPSS(ph)PER_
0.551491	0.130008	1.16086	NaN	NaN	0.868054	0.677603	1.59948	S	2	1	7.57504e-06	137.73	112.16	718.338	0.27498	50146000	14593000	10135000	25417000	1.26223	Q6AW69	284	Cingulin-like protein 1	Cgnl1	_RQDS(ph)AGPILDGAR_
-0.0596904	0.0370308	-0.0736513	-0.291468	-0.194394	-0.115988	-0.11636	0.922512	S	3	1	2.99782e-24	178.43	178.43	889.351	-0.16245	509010000	121240000	166520000	221240000	1.26036	Q91W67	230	Ubiquitin-like protein 7	Ubl7	_DM(ox)PGGFLFDGLS(ph)DDEDDFHPSTR_
0.0112093	-0.176365	0.697774	0.44159	0.702835	0.815739	0.415464	1.33373	S	2	1	3.33673e-09	181.72	171.78	785.84	0.70154	98775000	20203000	29376000	49195000	1.25704	Q8BYR2	278	Serine/threonine-protein kinase LATS1	Lats1	_RYS(ph)GNM(ox)EYVISR_
0.442227	0.380619	NaN	NaN	NaN	0.172616	0.33182	1.2586	S	2	1	0.00221784	101.39	69.864	525.795	-1.0041	18379000	6835900	5442200	6101200	1.25613	Q9D7P6	15	Iron-sulfur cluster assembly enzyme ISCU, mitochondrial	Iscu	_RAAS(ph)ALLLR_
0.762987	0.824809	NaN	NaN	0.324004	NaN	0.637266	1.55538	S	3	1	2.87525e-36	218.25	105.06	660.637	-0.18225	20494000	6195300	4454100	9844700	1.25107	Q80U58	82	Pumilio homolog 2	Pum2	_SGQSFHGNSEVNAILS(ph)PR_
-0.0291758	-0.641199	-0.432493	-0.63122	NaN	NaN	-0.433522	0.740452	S	2	0.867971	1.32958e-10	192.46	109.04	858.919	-0.26126	148890000	68964000	56275000	23651000	1.24928	Q9QXS1-3	20	Plectin	Plec	_RTS(ph)SEDNLYLAVLR_
0.0779266	NaN	0.158983	0.081476	NaN	NaN	0.106129	1.07634	S	4	0.949132	5.36385e-05	92.034	70.315	693.588	0.4252	77585000	21745000	23866000	31975000	1.24523	Q5RJH6	737	Protein SMG7	Smg7	_VIPALGKSPPHHS(ph)GFQQYQQADASK_
-0.382908	NaN	NaN	-0.147681	-0.341208	NaN	-0.290599	0.817562	S	3	0.999984	1.19989e-08	130.36	130.36	1031.74	-0.58178	60506000	14399000	21012000	25095000	1.24469	Q61937	10	Nucleophosmin	Npm1	_(ac)M(ox)EDSM(ox)DM(ox)DM(ox)S(ph)PLRPQNYLFGCELK_
-0.0359637	-0.0221706	0.0113525	-0.0736513	-0.0995099	-0.0207209	-0.0401107	0.97258	S	3	1	5.51214e-05	117.07	101.67	530.919	-0.12774	1075600000	212510000	353800000	509330000	1.23903	Q8BHL8	153	Proteasome inhibitor PI31 subunit	Psmf1	_ANS(ph)PPREFPPATAR_
0.419107	0.216486	NaN	NaN	NaN	0.565305	0.400299	1.31978	S	3	0.790296	5.75483e-16	109.79	91.078	1331.28	-0.61371	11900000	1818700	2667200	7414200	1.23431	Q8VHY0	1296	Chondroitin sulfate proteoglycan 4	Cspg4	_SPPNAGYLVMVS(ph)HGASAEEPPSLDPVQSFSQEAVNSGR_
-0.106576	-0.0717244	-0.404382	-0.304754	-0.926646	-0.120577	-0.322443	0.799714	S	2	1	2.13805e-08	175.21	175.21	613.811	-0.10458	2651800000	624170000	950080000	1077500000	1.2337	P30999	349	Catenin delta-1	Ctnnd1	_GSLAS(ph)LDSLRK_
0.154713	-0.134857	0.549718	0.272262	0.790689	0.27965	0.318696	1.2472	S	2	1	3.84759e-60	273.33	273.33	893.421	-0.31847	239730000	28374000	41155000	170200000	1.23089	Q99KH8	4	Serine/threonine-protein kinase 24;Serine/threonine-protein kinase 24 35 kDa subunit;Serine/threonine-protein kinase 24 12 kDa subunit	Stk24	_(ac)AHS(ph)PVQSGLPGMQNLK_
0.853437	0.31904	NaN	NaN	0.718088	NaN	0.630188	1.54777	S	3	0.999495	1.69031e-24	179.41	144.82	855.079	0.18041	39404000	7580500	10114000	21710000	1.22839	A6H8H2-2	1020	DENN domain-containing protein 4C	Dennd4c	_HLQPTPEPQS(ph)PTEPPAWGSSIVK_
0.440952	0.711935	NaN	NaN	1.10118	NaN	0.751355	1.68337	S	3	1	1.52767e-66	251.47	189.93	875.094	0.043194	177940000	59482000	25232000	93226000	1.2269	Q8K1N2-2	510	Pleckstrin homology-like domain family B member 2	Phldb2	_KGS(ph)LQDVDVAGFGNLGHSASFLAPR_
NaN	NaN	0.299831	0.621806	0.126576	0.222928	0.317785	1.24642	S	3	0.997328	1.36213e-08	154.65	97.095	622.3	0.54175	150660000	24568000	52567000	73525000	1.22518	Q8R502	212	Leucine-rich repeat-containing protein 8C	Lrrc8c	_SQS(ph)LKS(ph)IPEKFVVDK_
-0.281702	-0.226864	NaN	-1.0402	NaN	-0.836913	-0.59642	0.661393	S	2	1	3.896e-07	158.17	158.17	796.383	0.10788	132580000	45255000	58447000	28879000	1.22178	Q3UPH7	959	Rho guanine nucleotide exchange factor 40	Arhgef40	_RIQQQLGEEAS(ph)PR_
0.496207	0.161307	1.23683	0.80554	NaN	NaN	0.674971	1.59656	S	3	0.999817	4.78974e-19	176.7	176.7	935.415	0.21279	81827000	30521000	17326000	33980000	1.2214	Q6GYP7-2	772	Ral GTPase-activating protein subunit alpha-1	Ralgapa1	_HFS(ph)QSEDTGNEVFGALHEEQPLPR_
0.690998	0.260869	NaN	0.501923	NaN	NaN	0.484597	1.39919	S	3	0.792183	3.73946e-09	168.99	85.45	613.956	0.16112	104150000	26521000	25877000	51755000	1.22121	P70255	322	Nuclear factor 1 C-type	Nfic	_NWTEDIEGGIS(ph)SPVKK_
0.232047	0.22132	NaN	NaN	0.46289	NaN	0.305419	1.23578	S	2	0.997196	1.08463e-21	168.06	167.61	1329.66	0.17847	15350000	5376400	3923000	6050700	1.2177	Q3UPH7	1485	Rho guanine nucleotide exchange factor 40	Arhgef40	_NSPSLQPPS(ph)PGSSTPALTSGGILGLSR_
2.03531	0.894604	NaN	NaN	2.44055	NaN	1.79016	3.45852	S	2	0.907616	8.14186e-05	146.2	140.22	927.427	0.88906	6466700	894120	543320	5029300	1.21607	Q8VDN4	194	Coiled-coil domain-containing protein 92	Ccdc92	_SLS(ph)APLHPEFEEVYR_
-0.176821	0.297368	0.18916	0.335712	0.221444	0.208268	0.179188	1.13225	S	3	0.999627	2.0125e-42	196.1	139.04	816.389	-0.050691	272160000	82946000	82071000	107150000	1.20755	Q8CIN4	141	Serine/threonine-protein kinase PAK 2;PAK-2p27;PAK-2p34	Pak2	_YLS(ph)FTPPEKDGFPSGTPALNTK_
NaN	NaN	-0.417907	NaN	-0.805056	-1.12888	-0.783948	0.580775	S	2	0.999242	1.14451e-37	211.87	186.9	962.433	-0.22949	48931000	15934000	16299000	16698000	1.20507	Q8R1Q8	510	Cytoplasmic dynein 1 light intermediate chain 1	Dync1li1	_KPASVS(ph)PTTPTSPTEGEAS_
0.17031	0.518938	0.283685	NaN	0.095722	NaN	0.267164	1.20344	S	2	1	1.27565e-10	187	124.46	697.85	0.018626	155600000	83668000	47281000	24650000	1.20114	P14873	1775	Microtubule-associated protein 1B;MAP1 light chain LC1	Map1b	_VQSLEGEKLS(ph)PK_
-0.480619	-0.634643	NaN	-0.476779	0	NaN	-0.39801	0.758904	S	3	0.998614	0	336.39	153.21	751.948	-0.12556	74153000	16536000	26714000	30903000	1.20094	Q3UHX2	60	28 kDa heat- and acid-stable phosphoprotein	Pdap1	_SLDS(ph)DESEDEDDDYQQKR_
NaN	NaN	0.502229	0.397036	NaN	0.176578	0.358614	1.28219	S	3	0.874392	0.00239552	108.71	108.71	879.073	3.0676	274670000	10129000	98039000	166500000	1.18899	Q9EPM5	30	Syncoilin	Sync	_ASREPHTEASFPLQES(ph)ESPKEAK_
-0.308162	-0.209261	NaN	NaN	-0.112615	NaN	-0.210013	0.86453	S	2	0.999709	2.73945e-07	171.42	112.58	1133.48	0.99553	33602000	8957000	6684300	17960000	1.18536	Q6ZWR6	8308	Nesprin-1	Syne1	_TLPS(ph)EDEEGEEDKEFYLR_
NaN	NaN	0.119157	0.325041	0.339137	0.0458623	0.207299	1.15452	S	2	1	0.000185708	106.82	94.203	779.348	-0.29174	187740000	66602000	55017000	66123000	1.17383	P57780;Q7TPR4	356	Alpha-actinin-4;Alpha-actinin-1	Actn4;Actn1	_LSNRPAFM(ox)PS(ph)EGR_
0.243425	0.0931545	NaN	0.575215	0.723078	NaN	0.408718	1.32751	S	3	0.999616	1.31824e-18	192.25	167.53	801.354	-0.089702	89036000	10611000	22799000	55626000	1.17288	Q9QZN4	276	F-box only protein 6	Fbxo6	_RAS(ph)DSNTHEGFFWQGLWQR_
NaN	NaN	0.00690831	0.0462816	0.052555	0.093425	0.0497925	1.03512	T	3	0.999992	8.75723e-05	105.14	105.14	740.958	-0.63929	1183200000	348610000	371240000	463400000	1.17271	P08207	15	Protein S100-A10	S100a10	_PSQM(ox)EHAM(ox)ETM(ox)M(ox)LT(ph)FHR_
-0.684272	-0.836836	-0.209261	-0.112163	0.0153548	-0.14108	-0.328043	0.796616	S	3	0.999548	2.01048e-36	221.04	103.9	685.952	0.46609	148030000	24780000	52879000	70369000	1.16761	Q5U3K5	482	Rab-like protein 1	Parf	_NISLS(ph)S(ph)EEEAEGLAGHPR_
0.922655	0.321697	0.646347	NaN	NaN	NaN	0.630233	1.54781	S	3	1	2.61997e-06	157.73	108.44	812.071	0.44923	68920000	2986100	11552000	54382000	1.16588	P59808	83	SAM and SH3 domain-containing protein 1	Sash1	_RVS(ph)QDLDVEKPDASPTSLQLR_
-0.040215	-0.0634242	-0.337922	-0.0500842	-0.0875494	-0.0668353	-0.107672	0.928085	S	4	1	1.967e-12	158.93	63.062	515.003	-0.052114	2112500000	515460000	705690000	891380000	1.16429	Q52KI8	574	Serine/arginine repetitive matrix protein 1	Srrm1	_RRS(ph)PS(ph)PAPPPPPPPPPPR_
1.36076	0.666757	NaN	1.93123	NaN	NaN	1.31958	2.49594	S	2	0.999999	2.68401e-06	173.72	122.46	644.321	-0.30162	27942000	7207100	4009700	16725000	1.16165	Q9R207	398	Nibrin	Nbn	_KLS(ph)QETFNIK_
-0.145526	-0.256287	NaN	-0.571515	NaN	-0.146116	-0.279861	0.823671	S	3	1	9.35461e-41	181.05	181.05	1270.5	0.72765	440510000	116230000	158100000	166180000	1.16146	Q9Z1Z0	940	General vesicular transport factor p115	Uso1	_LKDLGHPVEEEDES(ph)GDQEDDDDEIDDGDKDQDI_
NaN	NaN	-0.215446	NaN	-0.1882	-0.435495	-0.279714	0.823755	T	3	0.852088	1.60816e-28	211.71	149.44	855.444	-0.036818	21514000	1323500	8576200	11614000	1.15374	Q9D8C4	34	Interferon-induced 35 kDa protein homolog	Ifi35	_T(ph)GSPGAKIPFSVPEVPLVFQGQTK_
0.131853	0.274769	0.158466	-0.0355496	0.0877344	NaN	0.123455	1.08934	Y	2	0.856879	2.60401e-05	167.09	107.06	633.294	0.022678	59953000	13591000	20106000	26256000	1.15251	P11440	15	Cyclin-dependent kinase 1	Cdk1	_IGEGTY(ph)GVVYK_
NaN	-0.0853436	0.238542	0.134089	0.315682	0.277747	0.176143	1.12986	S	3	1	1.46917e-16	193.8	122.39	503.572	-0.35683	857420000	98041000	246860000	512520000	1.14964	Q8CGB6-3	1094	Tensin-like C1 domain-containing phosphatase	Tenc1	_HLPGSGQQPS(ph)PPAR_
NaN	NaN	NaN	0.344715	0.127501	0.389567	0.287261	1.22032	S	2	0.99995	4.87688e-18	195.96	178.71	775.864	0.28093	75992000	25421000	20451000	30120000	1.14869	Q9R0L6-2	65	Pericentriolar material 1 protein	Pcm1	_VTNAIS(ph)PESSPGVGR_
NaN	NaN	-0.320846	-0.965136	NaN	-0.916126	-0.734036	0.601219	S	4	0.826508	0.00225479	74.048	56.339	554.27	-0.52092	98139000	32823000	39417000	25900000	1.14757	O09039	102	SH2B adapter protein 3	Sh2b3	_ARS(ph)SEDLGPRPACALQHLR_
NaN	NaN	-0.0424568	-0.355682	-0.493865	-0.775367	-0.416843	0.749062	S	2	0.999078	6.59572e-21	181.83	181.83	1063.03	-0.12947	51201000	20128000	17087000	13985000	1.14552	Q6PDH0-2	557	Pleckstrin homology-like domain family B member 1	Phldb1	_LSPAYSLGSLTGASPRQS(ph)PR_
-0.0649477	0.059909	1.78052	0.948377	0.237809	0.989648	0.658552	1.5785	S	2	1	3.86376e-47	245.97	207.56	723.313	-0.0917	1453800000	195190000	418140000	840470000	1.14338	P97310	21	DNA replication licensing factor MCM2	Mcm2	_RIS(ph)DPLTSS(ph)PGR_
0.0669503	0.00920381	NaN	0.0680517	0.101516	-0.00475429	0.0481934	1.03397	S	2	0.999998	2.27033e-28	197.44	197.44	1094.99	0.14768	91150000	14455000	31080000	45615000	1.13944	Q3THG9	409	Alanyl-tRNA editing protein Aarsd1	Aarsd1	_RAEAQALLQDYVSTQS(ph)AEE_
-0.397448	-0.629813	NaN	0.0230425	-0.148945	-0.197269	-0.270087	0.82927	S	2	0.999999	5.59245e-10	176.87	176.87	665.295	0.1306	267590000	120200000	111780000	35597000	1.13263	Q80YS6	669	Actin filament-associated protein 1	Afap1	_SGTSSPQS(ph)PVFR_
NaN	NaN	0.463622	-0.00778262	0.796432	0.781989	0.508565	1.42263	S	3	0.93797	0.00250168	137.8	130.01	566.301	0.34992	121070000	8812900	34189000	78063000	1.13142	Q922J3;Q9Z0H8	347	CAP-Gly domain-containing linker protein 1;CAP-Gly domain-containing linker protein 2	Clip1;Clip2	_KIS(ph)GTTALQEALKEK_
0.131194	0.217355	-0.00427675	0.27011	-0.0207063	0.0593554	0.108839	1.07836	S	3	1	8.58672e-19	187.73	149.33	650.658	0.0022356	729610000	260300000	205470000	263840000	1.12817	Q62136	637	Tyrosine-protein phosphatase non-receptor type 21	Ptpn21	_RNS(ph)IEIAGLTHGFEGLR_
-1.44985	-0.577918	NaN	-1.87292	NaN	NaN	-1.30023	0.406062	S	2	0.999999	2.48861e-10	181.72	178	763.361	0.34468	74908000	3601300	53856000	17451000	1.11765	Q9JL26	184	Formin-like protein 1	Fmnl1	_SKPLDQS(ph)VEDLSK_
0.346985	0.00877379	0.138421	0.142217	0.45386	-0.0421299	0.174688	1.12872	S	3	1	8.33436e-31	219.66	181.58	692.332	0.026525	1607600000	434140000	532540000	640900000	1.1168	Q8VH51	136	RNA-binding protein 39	Rbm39	_DKS(ph)PVREPIDNLTPEER_
-0.00479769	NaN	-0.0147036	-0.116567	-0.154795	-0.248913	-0.107955	0.927902	S	2	1	0.0010791	121.02	92.866	526.263	-0.41997	3068100000	772220000	1128800000	1167100000	1.11483	Q61699	810	Heat shock protein 105 kDa	Hsph1	_IES(ph)PKLER_
NaN	-0.510375	NaN	NaN	-1.5823	-1.64318	-1.24528	0.421825	T	3	0.967761	1.67476e-28	208.17	135.49	800.695	-0.16881	50919000	25003000	18288000	7628300	1.11189	P35822	866	Receptor-type tyrosine-protein phosphatase kappa	Ptprk	_YLCEGT(ph)ESPYQTGQLHPAIR_
-0.0493674	-0.120498	NaN	NaN	NaN	-0.161024	-0.110297	0.926398	S	4	0.976984	1.3978e-33	165.17	140.42	1009.49	-0.32138	73644000	22287000	22740000	28616000	1.1107	Q9CXG3	178	Peptidyl-prolyl cis-trans isomerase-like 4	Ppil4	_INHTVILDDPFDDPPDLLIPDRS(ph)PEPTKEQLDSGR_
0.541217	0.53087	NaN	1.21319	NaN	NaN	0.76176	1.69556	S	2	0.997198	6.42927e-09	180.8	103.41	941.938	-1.1718	157370000	39731000	34108000	83530000	1.10949	Q9QZS3	440	Protein numb homolog	Numb	_RTPS(ph)EADRWLEEVSK_
NaN	NaN	0.0905825	0.164143	0.12618	-0.00320631	0.0944247	1.06764	S	3	1	7.80934e-112	297.68	88.668	839.326	0.22074	187950000	36342000	47564000	104040000	1.10777	O35295	6	Transcriptional activator protein Pur-beta	Purb	_(ac)ADGDS(ph)GS(ph)ERGGGGGGGGGPGGFQPAPR_
0.659651	0.373175	NaN	NaN	1.10125	NaN	0.711358	1.63734	S	2	0.999996	3.02497e-09	182.57	176.25	748.374	-0.72964	22717000	8300200	4336000	10080000	1.10599	Q8C1B1-2	992	Calmodulin-regulated spectrin-associated protein 2	Camsap2	_RFS(ph)PSQVPIQTR_
NaN	NaN	-0.566976	-0.359546	-0.0767519	-0.151474	-0.288687	0.818647	S	3	0.984761	0.000220859	107.74	105.19	646.61	-0.082936	542570000	221270000	166760000	154540000	1.10063	Q8BTI8	1576	Serine/arginine repetitive matrix protein 2	Srrm2	_AQSGTDS(ph)S(ph)PEHKIPAPR_
NaN	NaN	-0.566976	-0.359546	-0.0767519	-0.151474	-0.288687	0.818647	S	3	0.997858	0.000220859	107.74	105.19	646.61	-0.082936	542570000	221270000	166760000	154540000	1.10063	Q8BTI8	1577	Serine/arginine repetitive matrix protein 2	Srrm2	_AQSGTDS(ph)S(ph)PEHKIPAPR_
0.595885	0.0596321	NaN	1.32907	NaN	0.724825	0.677352	1.5992	S	3	0.996682	0.00165444	128.98	95.122	804.042	-0.55196	24063000	4319100	5635500	14108000	1.09442	Q6NZM9	629	Histone deacetylase 4	Hdac4	_AQS(ph)SPASATFPM(ox)SVQEPPTKPR_
0.791272	NaN	0.28558	0.129085	0.166201	0.10541	0.29551	1.22732	S	2	1	2.07184e-123	331.8	277.91	1037.49	0.032134	115790000	21704000	35470000	58617000	1.08748	P43276	18	Histone H1.5	Hist1h1b	_(ac)SETAPAETAAPAPVEKS(ph)PAK_
NaN	NaN	0.393306	0	0.584	0.280362	0.314417	1.24351	S	3	1	3.32903e-09	153.22	135.98	702.975	1.1797	90982000	24874000	24292000	41816000	1.08546	Q80XU3	214	Nuclear ubiquitous casein and cyclin-dependent kinase substrate 1	Nucks1	_TPSPKEEDEEAES(ph)PPEKK_
NaN	NaN	0.249627	0.272501	0.111833	0.00460933	0.159643	1.11701	S	2	0.997938	9.98111e-51	232.82	189.57	1013.5	0.081688	761770000	73951000	231520000	456290000	1.07476	P43274	2	Histone H1.4	Hist1h1e	_(ac)S(ph)ETAPAAPAAPAPAEKTPVK_
0.201383	0.249021	-0.031371	0.358171	0.118891	-0.0499945	0.141017	1.10268	S	3	0.979592	1.72957e-19	190.24	168.3	692.688	0.02871	320590000	85433000	76011000	159150000	1.074	Q69ZZ9	606	Uncharacterized protein KIAA0754	Kiaa0754	_RSS(ph)ESEVLSLHLLAGELR_
-0.263629	-0.104884	-0.0838138	-0.329087	0.0684644	-0.0505921	-0.127257	0.915571	S	2	0.999941	5.68128e-39	230.29	172.83	995.451	0.79543	410760000	111950000	158450000	140360000	1.06996	Q5SF07	164	Insulin-like growth factor 2 mRNA-binding protein 2	Igf2bp2	_ISYIPDEEVSSPS(ph)PPHR_
NaN	NaN	-0.184933	-0.799671	-0.112927	-0.491713	-0.397311	0.759272	S	3	0.914026	8.89385e-08	135.27	135.27	828.091	0.036038	10582000	5301000	2900300	2380900	1.06705	Q7TPW1	296	Nexilin	Nexn	_TVS(ph)QESLTPGKLEINFEQLLR_
NaN	-0.203319	-0.697289	-0.456187	-0.060969	NaN	-0.354441	0.782173	T	3	0.99841	1.32958e-10	192.46	141.37	572.949	-0.61069	123350000	60974000	36562000	25819000	1.06569	Q9QXS1-3	19	Plectin	Plec	_RT(ph)SSEDNLYLAVLR_
1.21785	-0.074517	0.416191	0.0564447	0.306962	0.43189	0.39247	1.31264	S	2	0.984024	1.95455e-10	153.23	69.03	629.309	-0.14254	20035000000	2845100000	6290500000	10899000000	1.06167	Q62188	522	Dihydropyrimidinase-related protein 3	Dpysl3	_GS(ph)PTRPNPPVR_
1.05693	0.538041	NaN	NaN	1.76816	NaN	1.12104	2.17504	S	3	0.923894	2.12297e-12	157.68	96.247	672.972	0.010637	15681000	2832500	2697500	10151000	1.05548	Q61033	414	Lamina-associated polypeptide 2, isoforms alpha/zeta	Tmpo	_RLSQSS(ph)YQDSESLSPPR_
-0.64548	0.0579701	-0.0322411	-0.356994	-0.10149	-0.245831	-0.220678	0.858162	S	3	1	1.85694e-10	145.65	138.75	770.745	0.10596	196190000	69956000	57135000	69100000	1.05445	Q9JJ89	18	Coiled-coil domain-containing protein 86	Ccdc86	_RLEGLKPLS(ph)PENLPVPEVSR_
-0.196823	-0.0787465	NaN	NaN	-0.284071	NaN	-0.186547	0.878706	S	3	0.998017	4.57419e-29	135.72	135.72	1347.98	1.5235	13083000	3872100	3873100	5337400	1.0534	Q8CFC7	335	CLK4-associating serine/arginine rich protein	Clasrp	_ITFITSFGGS(ph)DEEAAAAAAAAAASGAAPGKPPAPPQTGGPAPGR_
NaN	NaN	0.23842	0.137897	0.332164	0	0.17712	1.13062	S	3	0.999054	7.48477e-51	274.6	138.01	546.257	0.087721	793380000	287790000	227220000	278360000	1.05323	P49312	6	Heterogeneous nuclear ribonucleoprotein A1	Hnrnpa1	_(ac)SKSES(ph)PKEPEQLR_
-0.417964	0.0143553	-0.173645	0.0214797	-0.186049	-0.0973321	-0.139859	0.907608	Y	5	0.903987	0.0872299	31.252	31.252	858.379	0.25874	5430100000	2063400000	1659100000	1707700000	1.05056	Q5XF90	923	Probable cation-transporting ATPase 13A4	Atp13a4	_EGRAALVTSFCM(ox)FKY(ph)MALY(ph)S(ph)MIQYVGVLLLY(ph)WK_
NaN	-0.0850376	0.188274	0.160275	0.229588	0.436268	0.185874	1.13751	T	3	0.766061	2.85069e-14	160.8	160.8	681.336	0.58328	15117000000	2032400000	5036700000	8047800000	1.04875	Q62188	519	Dihydropyrimidinase-related protein 3	Dpysl3	_GGTPAGST(ph)RGSPTRPNPPVR_
1.49144	-0.217407	NaN	1.49011	NaN	1.31162	1.01894	2.02643	S	2	1	0.00103921	121.02	69.815	513.281	-0.076902	254430000	61027000	48038000	145360000	1.04143	Q924A2	1403	Protein capicua homolog	Cic	_KVFS(ph)PVIR_
NaN	NaN	0.0720372	0.284514	NaN	0.247685	0.201412	1.14982	S	3	0.927524	0.0184533	61.167	61.167	564.583	0.10514	197020000	46392000	51474000	99156000	1.03805	Q8BTI8	775	Serine/arginine repetitive matrix protein 2	Srrm2	_SLRRS(ph)LS(ph)GSSPCPK_
NaN	NaN	0.0720372	0.284514	NaN	0.247685	0.201412	1.14982	S	3	0.984785	0.0184533	61.167	61.167	564.583	0.10514	197020000	46392000	51474000	99156000	1.03805	Q8BTI8	773	Serine/arginine repetitive matrix protein 2	Srrm2	_SLRRS(ph)LS(ph)GSSPCPK_
-0.21838	-0.106762	-0.53996	-0.549916	0.0425042	0.0211954	-0.22522	0.855465	S	2	0.999954	1.82739e-127	263.52	214.46	858.919	0.39174	1558000000	745200000	518690000	294130000	1.03717	Q9QXS1-3	21	Plectin	Plec	_RTSS(ph)EDNLYLAVLR_
0.106482	0.0786098	-0.310379	-0.323426	-0.538052	-0.31054	-0.216217	0.860819	S	3	0.999147	4.48396e-07	124.08	108.96	821.015	-0.15822	383550000	36719000	169590000	177240000	1.03642	Q9Z0U1	1136	Tight junction protein ZO-2	Tjp2	_GSYGS(ph)DPEEEEYRQQLAAHSK_
0.314755	0.131721	NaN	NaN	0.494876	NaN	0.313784	1.24296	S	3	0.787283	0.000787186	86.756	69.261	566.268	-0.12733	38717000	3658300	14726000	20332000	1.01844	Q6EDY6;Q6EDY6-3	971	Leucine-rich repeat-containing protein 16A	Lrrc16a	_RS(ph)SGLISELPSEEGR_
-0.0278661	-0.206878	0.298189	0.40021	0.653335	0.70248	0.303245	1.23392	S	2	1	7.42345e-19	217.48	217.48	691.293	0.17555	3254200000	491600000	1035000000	1727700000	1.01523	Q9CYZ2	180	Tumor protein D54	Tpd52l2	_NSATFKS(ph)FEDR_
0.188021	0.223299	NaN	NaN	0.0295589	0.507922	0.2372	1.1787	S	2	0.99997	5.80601e-81	296.17	227.2	1086.96	0.11441	321930000	88779000	98014000	135130000	1.01117	P58871	1063	182 kDa tankyrase-1-binding protein	Tnks1bp1	_M(ox)QAESQS(ph)PTNVDLEDKER_
0.0954519	-0.621533	NaN	NaN	-0.643788	-0.473951	-0.410955	0.752125	S	3	0.999004	4.03489e-142	308.97	182.02	674.966	-0.80987	347490000	216090000	122650000	8752900	1.00892	Q9WTQ5	489	A-kinase anchor protein 12	Akap12	_HPEGIVSEVEM(ox)LSS(ph)QER_
NaN	NaN	0.0546401	0.204391	NaN	0.23585	0.16496	1.12114	S	2	0.988026	3.58961e-17	202.63	149.3	802.849	-0.27028	32536000	10875000	9055700	12605000	1.00782	P47856	259	Glucosamine--fructose-6-phosphate aminotransferase [isomerizing] 1	Gfpt1	_VDS(ph)TTCLFPVEEK_
-0.0573466	-0.107461	0.0186342	-0.0239444	-0.0053479	-0.0430215	-0.0364146	0.975075	S	2	0.999602	2.84842e-13	158.3	148.7	604.313	0.14834	9569800000	2879100000	3056400000	3634300000	1.00671	Q8K019	656	Bcl-2-associated transcription factor 1	Bclaf1	_RIDIS(ph)PSALR_
NaN	NaN	-0.722801	-0.605661	-0.0709514	-0.145318	-0.386183	0.765151	S	2	0.838442	7.09279e-05	130.61	130.61	682.845	0.019639	90553000	27704000	32061000	30788000	1.00618	Q9WU42	953	Nuclear receptor corepressor 2	Ncor2	_AS(ph)TSPQKPLDLK_
0.148869	-0.124786	-0.250818	-0.257287	-0.062294	-0.23033	-0.129441	0.914186	S	3	0.983835	2.62715e-69	269.08	112.32	652.309	0.38154	993970000	250980000	344210000	398790000	1.00249	Q9JIX8	479	Apoptotic chromatin condensation inducer in the nucleus	Acin1	_SLS(ph)PLSGTTDTKAESPAGR_
-0.109639	0.0447438	-0.653469	0.0677764	-0.337922	-0.419083	-0.234599	0.849921	S	3	0.999999	4.34627e-05	113.47	96.016	713.339	-0.18423	190180000	47360000	67319000	75505000	1.00192	Q9JM52-3	766	Misshapen-like kinase 1	Mink1	_SDSVLPASHGHLPQAGS(ph)LER_
NaN	NaN	-0.133306	-0.26048	-0.158059	0.0176369	-0.133552	0.911584	S	2	0.999972	2.13595e-07	144.18	131.65	906.893	-0.22822	418580000	141190000	136390000	141000000	0.989083	Q8BTI8	2052	Serine/arginine repetitive matrix protein 2	Srrm2	_NHS(ph)GSRT(ph)PPVALSSSR_
0.0304067	0.0441843	0.140124	NaN	0.242206	NaN	0.11423	1.0824	S	2	0.999997	2.52134e-24	222.75	154.65	706.32	-0.46662	145360000	3064700	79206000	63094000	0.98856	Q8BLD6	474	Ankyrin repeat domain-containing protein 55	Ankrd55	_SRS(ph)EQDLLNNR_
-0.0868137	-0.105815	NaN	NaN	NaN	-0.249839	-0.147489	0.90282	S	2	0.997781	0.000221689	119.39	119.39	595.758	-0.068523	291680000	64732000	105110000	121840000	0.986085	Q6NZJ6	1187	Eukaryotic translation initiation factor 4 gamma 1	Eif4g1	_S(ph)FSKEVEER_
-0.0636051	0.0794293	-0.191425	-0.193635	-0.727809	-0.234703	-0.221958	0.857401	S	2	1	6.09721e-50	211.12	161.08	752.342	-0.65893	13117000000	4329600000	4415500000	4371600000	0.985401	P57776;P57776-3	133	Elongation factor 1-delta	Eef1d	_ATAPQTQHVS(ph)PMR_
NaN	NaN	NaN	-0.178208	-0.148993	-0.0382878	-0.121829	0.919021	S	3	0.999254	0.00389167	121.27	114.52	932.079	-0.31995	132620000	7612200	60103000	64908000	0.984352	Q9QYR6-2	750	Microtubule-associated protein 1A;MAP1 light chain LC2	Map1a	_ELALS(ph)S(ph)PEDLTQDFEELKREER_
NaN	NaN	NaN	-0.178208	-0.148993	-0.0382878	-0.121829	0.919021	S	3	0.999254	0.00389167	121.27	114.52	932.079	-0.31995	132620000	7612200	60103000	64908000	0.984352	Q9QYR6-2	751	Microtubule-associated protein 1A;MAP1 light chain LC2	Map1a	_ELALS(ph)S(ph)PEDLTQDFEELKREER_
-0.140825	-0.226848	NaN	0.00863036	0.0100636	-0.293713	-0.128538	0.914758	S	3	0.987661	1.11851e-68	243.52	243.52	1044.78	0.44713	63551000	7417300	18731000	37403000	0.983088	Q66JS6	16	Eukaryotic translation initiation factor 3 subunit J	Eif3j	_(ac)AAAAAAAAAAAAGDS(ph)DSWDADTFSMEDPVRK_
-0.081858	-0.0640575	NaN	NaN	NaN	-0.189466	-0.111794	0.925437	S	2	0.993056	1.55754e-76	256.73	255.12	1272.07	-0.45316	47720000	1727600	14035000	31957000	0.98301	Q3UW53	580	Protein Niban	Fam129a	_HNLFEDNM(ox)ALPSESVS(ph)SLTDLK_
NaN	NaN	0.240864	0.552377	0.184471	NaN	0.325904	1.25345	S	3	0.992397	0.000601467	93.478	93.478	646.647	0.1724	61908000	33862000	8795600	19250000	0.981732	Q6P4S6	1160	Serine/threonine-protein kinase SIK3	Sik3	_NKVPS(ph)RESVLGNCLER_
NaN	NaN	0.272023	0.125783	0.010923	0.0915306	0.125065	1.09056	T	2	0.999997	8.49298e-05	122.08	122.08	739.36	0.17177	185550000	21984000	71509000	92059000	0.975403	Q6PIE5;Q8VDN2;Q9WV27	617	Sodium/potassium-transporting ATPase subunit alpha-2;Sodium/potassium-transporting ATPase subunit alpha-1;Sodium/potassium-transporting ATPase subunit alpha-3;Potassium-transporting ATPase alpha chain 2;Potassium-transporting ATPase alpha chain 1;Sodium/potassium-transporting ATPase subunit alpha-4	Atp1a2;Atp1a1;Atp1a3;Atp12a;Atp4a;Atp1a4	_VIM(ox)VT(ph)GDHPITAK_
NaN	NaN	0.650121	0.162726	0.156526	0.153416	0.280697	1.21478	S	3	1	0.00908463	80.632	57.288	543.568	-0.81637	776430000	195560000	249310000	331560000	0.970556	A2AR02	354	Peptidyl-prolyl cis-trans isomerase G	Ppig	_FRRS(ph)ET(ph)PPHWR_
NaN	NaN	0.650121	0.162726	0.156526	0.153416	0.280697	1.21478	T	3	1	0.00908463	80.632	57.288	543.568	-0.81637	776430000	195560000	249310000	331560000	0.970556	A2AR02	356	Peptidyl-prolyl cis-trans isomerase G	Ppig	_FRRS(ph)ET(ph)PPHWR_
0.234992	0.110898	0.347326	0.1333	-0.0841197	NaN	0.148479	1.1084	S	3	1	2.67636e-19	190.57	190.57	670.993	-0.86739	185280000	41281000	52933000	91068000	0.970336	Q9QY06-2	1204	Unconventional myosin-IXb	Myo9b	_RAS(ph)LEIGESFPEGTKGPR_
NaN	-0.175745	-0.310182	NaN	-0.00940814	-0.0887609	-0.146024	0.903738	S	2	0.999261	4.99302e-11	174.2	134.29	727.835	-0.83198	369740000	109830000	118400000	141520000	0.965805	Q8BRT1	376	CLIP-associating protein 2	Clasp2	_SRS(ph)DIDVNAAAGAK_
0.653977	1.59326	0.457752	-0.631936	1.14091	0.402504	0.602744	1.5186	S	2	1	5.95241e-70	262.12	243.86	780.929	-0.18467	1532400000	381830000	314430000	836080000	0.965284	Q569Z6	253	Thyroid hormone receptor-associated protein 3	Thrap3	_SPALKS(ph)PLQSVVVR_
NaN	NaN	0.299831	0.621806	0.126576	0.0692898	0.279376	1.21367	S	2	1	1.36213e-08	154.65	154.65	932.947	-0.25062	158390000	25480000	55060000	77852000	0.958482	Q8R502	215	Leucine-rich repeat-containing protein 8C	Lrrc8c	_SQS(ph)LKS(ph)IPEKFVVDK_
0.392097	0.375957	0.0809305	NaN	0.0194884	NaN	0.217118	1.16241	S	3	0.99984	0.00300454	76.492	76.492	719.988	-0.13727	43092000	9733200	13480000	19879000	0.951989	Q6ZPR6	1046	Inhibitor of Bruton tyrosine kinase	Ibtk	_DLQS(ph)PDFTAGFHSDKVEGK_
-0.114972	-0.0191557	NaN	-0.26112	NaN	-0.466915	-0.215541	0.861223	S	3	1	2.31202e-10	167.28	163.72	844.705	0.1249	179440000	36474000	65929000	77037000	0.943482	B2RRE7	1017	OTU domain-containing protein 4	Otud4	_LQRPKEES(ph)S(ph)EDENEVSNILR_
NaN	0.00561564	-0.319838	-0.625044	NaN	-0.216971	-0.289059	0.818436	S	3	0.995863	1.92087e-10	89.333	81.548	1178.86	0.11178	260450000	69979000	83038000	107430000	0.941464	Q3UPL0	526	Protein transport protein Sec31A	Sec31a	_VDGPDVALKDSDQVAQS(ph)DGEESPAAEEQLLGER_
-0.40723	-0.530364	-0.0979187	NaN	NaN	NaN	-0.345171	0.787215	Y	3	0.947452	0.0505658	45.825	45.825	672.321	0.16958	155350000	41950000	54116000	59288000	0.938005	Q8R3Y5	200	Uncharacterized protein C19orf47 homolog		_RVTAEM(ox)EGKY(ph)IIHM(ox)PK_
0.0368901	0.0650208	0.0308304	-0.0394586	0.0813396	0.0196308	0.0323755	1.02269	S	2	0.999998	0.00043258	121.36	121.36	548.769	-0.25436	5156600000	1277500000	1743000000	2136100000	0.930149	Q52KI8	616	Serine/arginine repetitive matrix protein 1	Srrm1	_RYS(ph)PPIQR_
0.0050406	-0.0867372	0.066537	-0.10166	-0.109997	-0.136696	-0.0605854	0.958875	S	3	1	9.11361e-192	406.71	193.8	819.315	-0.032136	1441200000	392270000	477490000	571420000	0.926316	Q8K019	395	Bcl-2-associated transcription factor 1	Bclaf1	_FHDS(ph)EGDDTEETEDYRQFR_
NaN	NaN	NaN	0.0863761	0.398679	0.499884	0.328313	1.25554	S	2	0.999995	1.8627e-89	220.1	166.91	823.862	0.30166	46971000	15890000	11565000	19517000	0.925751	P48678	633	Prelamin-A/C;Lamin-A/C	Lmna	_SVGGS(ph)GGGSFGDNLVTR_
0.0935602	-0.201311	-0.0575868	-0.0267046	-0.152965	-0.308323	-0.108888	0.927302	S	2	1	7.15837e-06	155.48	140.14	582.313	0.018572	2184100000	384060000	752960000	1047100000	0.924951	Q9D8E6	295	60S ribosomal protein L4	Rpl4	_ILKS(ph)PEIQR_
NaN	NaN	0.459851	0.500394	0.122209	-0.00453715	0.269479	1.20537	S	3	0.995385	2.22259e-30	238.7	169.64	617.286	0.31937	19686000000	6011600000	5688100000	7986500000	0.923401	Q9CQS8	17	Protein transport protein Sec61 subunit beta	Sec61b	_PGPTPSGTNVGSSGRS(ph)PSK_
NaN	NaN	0.0246034	-0.242294	-0.212384	-0.0949573	-0.131258	0.913035	S	3	0.885309	2.68913e-10	172.37	155.66	533.927	0.058529	149220000	43933000	47204000	58085000	0.920285	Q9EQJ9	700	Membrane-associated guanylate kinase, WW and PDZ domain-containing protein 3	Magi3	_S(ph)GSPKLDPSEVYLK_
-0.0226835	0.0817487	-0.435046	-0.148241	-0.189861	-0.0876873	-0.133628	0.911536	S	3	0.999513	3.58023e-13	189.88	88.565	730.702	-0.17555	170680000	28514000	59676000	82490000	0.913103	Q8VE65	51	Transcription initiation factor TFIID subunit 12	Taf12	_IAGTPGTGGRLS(ph)PENNQVLTK_
0.122474	0.0467006	0.0999011	-0.0678481	0.0170666	0.113967	0.0553769	1.03913	S	2	1	5.51584e-27	213.39	213.39	1159.4	0.088699	122610000	27029000	39805000	55771000	0.912721	P70288	424	Histone deacetylase 2	Hdac2	_IACDEEFS(ph)DS(ph)EDEGEGGRR_
NaN	NaN	-0.475695	-0.386487	-0.0757784	NaN	-0.312654	0.805159	S	3	0.969499	3.16414e-05	142.91	96.391	610.611	-0.16356	456840000	45594000	211560000	199690000	0.909623	Q9JLM8	337	Serine/threonine-protein kinase DCLK1	Dclk1	_SGKSPSPS(ph)PTS(ph)PGSLRK_
NaN	NaN	-0.00765207	0.0684644	0.147176	0.234624	0.110653	1.07972	S	2	0.999999	0.000112698	149.69	149.69	599.287	0.064929	914490000	282990000	257630000	373870000	0.908796	Q3TWW8	303	Serine/arginine-rich splicing factor 6	Srsf6	_SHS(ph)PLPAPPSK_
-0.0985364	NaN	NaN	-0.0149951	-0.433019	-0.226274	-0.193206	0.87466	S	4	1	3.98306e-75	244.22	158.29	987.178	-0.44029	248530000	73007000	75759000	99764000	0.90744	Q8VDM6	195	Heterogeneous nuclear ribonucleoprotein U-like protein 1	Hnrnpul1	_RGRS(ph)PQPPAEEDEDDFDDTLVAIDTYNCDLHFK_
NaN	NaN	0.213876	NaN	1.04893	1.34704	0.869951	1.8276	S	2	1	3.01618e-27	203.26	171.79	834.38	0.88641	15383000	4042800	4789800	6550100	0.905637	Q922B9	90	Sperm-specific antigen 2 homolog	Ssfa2	_TPLGAS(ph)LDEQSSGTPK_
0.0681893	0.0705267	NaN	0.202763	NaN	NaN	0.113826	1.08209	S	2	1	1.89755e-77	284.07	135.3	1273.01	0.38214	462680000	128510000	137960000	196210000	0.904034	Q9R020	120	Zinc finger Ran-binding domain-containing protein 2	Zranb2	_ENVEYIEREES(ph)DGEYDEFGR_
NaN	NaN	NaN	-0.100484	-0.36965	-0.566378	-0.345504	0.787033	S	3	0.999595	0.000489921	111.83	99.481	687.594	0.35891	36494000	12285000	13290000	10919000	0.903823	Q8BTI8	2073	Serine/arginine repetitive matrix protein 2	Srrm2	_M(ox)SCFSRPS(ph)M(ox)S(ph)PTPLDR_
0.364124	1.41527	0.575409	NaN	0.0776532	NaN	0.608115	1.52427	S	2	1	3.61661e-10	135.81	43.544	611.803	0.093483	180170000	42273000	47636000	90264000	0.903243	Q61235	75	Beta-2-syntrophin	Sntb2	_GLGPPS(ph)PPAPPR_
0.122871	0.449218	0.406645	NaN	-0.0149077	-0.00264252	0.192237	1.14253	S	3	0.999969	1.28865e-15	139.95	123.36	1028.12	0.30143	326220000	94112000	103710000	128400000	0.902002	Q64213	82	Splicing factor 1	Sf1	_TGDLGIPPNPEDRS(ph)PS(ph)PEPIYNSEGKR_
0.122871	0.449218	0.406645	NaN	-0.0149077	-0.00264252	0.192237	1.14253	S	3	1	1.28865e-15	139.95	123.36	1028.12	0.30143	326220000	94112000	103710000	128400000	0.902002	Q64213	80	Splicing factor 1	Sf1	_TGDLGIPPNPEDRS(ph)PS(ph)PEPIYNSEGKR_
-1.00159	-0.195418	-0.209261	-0.112163	0.0153548	-0.14108	-0.274026	0.827009	S	2	0.999954	1.57113e-07	171.08	149.94	1028.42	-0.56859	136900000	22868000	46945000	67090000	0.901069	Q5U3K5	483	Rab-like protein 1	Parf	_NISLS(ph)S(ph)EEEAEGLAGHPR_
-0.309717	0.147567	-0.252621	-0.0957895	-0.114191	-0.0887763	-0.118921	0.920876	S	3	1	7.51196e-09	109.39	104.67	1063.48	0.32734	1891100000	472130000	595480000	823500000	0.896701	Q9D0M1	215	Phosphoribosyl pyrophosphate synthase-associated protein 1	Prpsap1	_LGLAVIHGEAQCTELDM(ox)DDGRHS(ph)PPM(ox)VK_
-0.306484	-0.177229	-0.695769	NaN	NaN	NaN	-0.393161	0.76146	S	3	0.849446	0.00559934	71.548	71.548	595.305	0.32077	20511000	5285300	6458100	8767400	0.893812	Q9DCD5	508	Tight junction-associated protein 1	Tjap1	_AWPLPSPS(ph)RPQRSPK_
-0.3002	-0.0546919	-0.0708605	-0.116723	0.0606008	-0.0489195	-0.0884657	0.940522	S	2	0.996039	3.15039e-39	236.27	157.85	994.972	0.036061	342140000	97968000	108040000	136130000	0.891516	Q62172	29	RalA-binding protein 1	Ralbp1	_TPS(ph)SEEISPTKFPGLYR_
0.684729	NaN	0.788936	NaN	0.111966	NaN	0.528544	1.44247	T	4	0.791512	4.70708e-25	132.85	107.94	992.727	-0.37939	242280000	67713000	75239000	99327000	0.890602	Q60876	49	Eukaryotic translation initiation factor 4E-binding protein 1	Eif4ebp1	_VALGDGVQLPPGDYSTT(ph)PGGTLFSTTPGGT(ph)RIIYDRK_
0.010923	0.403813	0.466862	0.339479	-0.126643	0.0114957	0.184322	1.13628	S	2	0.999996	1.03975e-07	143.28	143.28	795.918	0.30319	56077000	14553000	15809000	25714000	0.889735	Q8R311	514	Cutaneous T-cell lymphoma-associated antigen 5 homolog	Ctage5	_AFLS(ph)PPTLLEGPLR_
NaN	NaN	-0.362918	NaN	-0.0716032	-0.48562	-0.306714	0.808481	S	3	0.999992	4.2924e-08	102.16	102.16	1222.22	-0.45967	30846000	5601000	12929000	12316000	0.886836	Q9ERA6	211	Tuftelin-interacting protein 11	Tfip11	_TTQSLQDFPVADS(ph)EEEAEEEFQKELSQWRK_
NaN	NaN	-0.279564	1.21251	0.971516	0.840282	0.686185	1.60902	S	2	0.83648	0.000168459	117.7	51.546	647.8	-0.23644	3736500000	958410000	771270000	2006800000	0.886486	Q91XC8	3	Death-associated protein 1	Dap	_(ac)SS(ph)PPEGKLETK_
0.028852	0.12075	NaN	0.381394	-0.0210137	0.15069	0.132134	1.09591	S	2	1	1.69367e-06	167.2	122.34	563.736	-0.54917	151110000	45026000	42251000	63828000	0.885272	Q9ES28	497	Rho guanine nucleotide exchange factor 7	Arhgef7	_M(ox)S(ph)GFIYQGK_
-0.219723	-0.19952	-0.112802	0.0332292	0.0554733	-0.0653099	-0.0847756	0.942931	S	2	1	2.69547e-06	148.36	148.15	703.868	-0.13159	756150000	277720000	247190000	231240000	0.88333	P15864;P43277	36	Histone H1.2;Histone H1.3	Hist1h1c;Hist1h1d	_KAS(ph)GPPVSELITK_
-0.00937905	-0.0250596	0.0705267	0.107956	0.207643	0.0278618	0.0632581	1.04482	S	2	0.999992	2.38085e-184	295.35	243.23	927.905	0.37236	527080000	56730000	165550000	304800000	0.877855	Q3UJU9	46	Regulator of microtubule dynamics protein 3	Fam82a2	_SHS(ph)LPNSLDYAQASER_
0.133564	0	NaN	0.040121	NaN	0.204391	0.0945189	1.06771	S	3	0.944108	1.72127e-17	155.61	155.61	984.489	0.19566	435000000	140770000	113580000	180650000	0.877266	Q99P72	167	Reticulon-4	Rtn4	_RRGSGS(ph)VDETLFALPAASEPVIPSSAEK_
NaN	NaN	NaN	0.230203	0.193582	0.650397	0.358061	1.2817	S	4	0.986467	0.000223574	67.877	67.877	744.104	-0.07717	301220000	53162000	105690000	142370000	0.871194	P48678;P48678-2	277	Prelamin-A/C;Lamin-A/C	Lmna	_LDNARQS(ph)AERNSNLVGAAHEELQQSR_
NaN	NaN	-0.259962	-0.0329052	-0.25896	NaN	-0.183942	0.880294	S	3	0.999009	2.86639e-05	94.929	94.929	961.424	0.4899	82784000	17568000	27603000	37612000	0.869021	Q6DFW4	521	Nucleolar protein 58	Nop58	_HIKEEPLS(ph)EEEPCTSTAVPS(ph)PEKK_
0.523662	0.808673	0.120617	NaN	NaN	NaN	0.484318	1.39892	S	3	0.999733	2.37173e-07	115.01	84.067	1069.5	-0.75536	51783000	4391700	10288000	37103000	0.866366	O35954	593	Membrane-associated phosphatidylinositol transfer protein 1	Pitpnm1	_RGS(ph)M(ox)NNEM(ox)LSPEVGPVRDPLADGVEVLGR_
-0.507378	-0.138886	-0.133274	-0.0586984	0.0190613	-0.0127228	-0.13865	0.908369	Y	2	0.985343	2.47439e-08	155.43	113.77	681.281	-0.029529	610030000	153720000	204550000	251760000	0.866066	Q9WV60	216	Glycogen synthase kinase-3 beta;Glycogen synthase kinase-3 alpha	Gsk3b;Gsk3a	_GEPNVSY(ph)ICSR_
-0.00668072	0.283803	0.590913	NaN	0.155231	NaN	0.255817	1.19401	S	3	0.999826	0.000811785	89.911	89.911	743.686	0.5111	157270000	54659000	43484000	59127000	0.86517	Q8BTI8	1372	Serine/arginine repetitive matrix protein 2	Srrm2	_VSSPVLETVQQRT(ph)PS(ph)RER_
0.132511	NaN	NaN	NaN	1.16639	1.10279	0.800566	1.74178	S	2	1	7.5995e-18	213.99	95.57	695.86	-0.01626	58535000	367310	13066000	45102000	0.856701	P18581-2	646	Low affinity cationic amino acid transporter 2	Slc7a2	_NLS(ph)LPFILHEK_
0.622368	NaN	-0.907576	-0.715296	-0.891643	-0.790534	-0.536536	0.689424	T	3	0.998488	6.39621e-42	211.49	177.35	803.355	-0.2209	1189600000	412310000	439140000	338180000	0.854374	P46938	95	Yorkie homolog	Yap1	_SHSRQAS(ph)T(ph)DAGTAGALTPQHVR_
-0.221539	NaN	-0.351829	NaN	0.0558898	-0.15822	-0.168925	0.889505	S	2	0.999545	5.19526e-19	209.25	209.25	796.893	-0.17455	68111000	17483000	21911000	28717000	0.849776	Q9Z1R2	1103	Large proline-rich protein BAG6	Bag6	_AAGARPLTS(ph)PESLSR_
NaN	NaN	0.13014	0.0404014	0.241718	NaN	0.13742	1.09994	S	4	0.898306	0.0095433	124.08	55.186	503.49	-0.45803	77263000	15725000	26370000	35169000	0.847034	Q9QXZ0	3889	Microtubule-actin cross-linking factor 1	Macf1	_RQGS(ph)FSEDVISHKGDLR_
-0.112943	0.433387	NaN	0.323774	0.307195	NaN	0.237853	1.17924	T	3	0.889807	4.31427e-26	163.76	146.5	1112.52	0.27352	256520000	80727000	67981000	107810000	0.846781	Q60876	45	Eukaryotic translation initiation factor 4E-binding protein 1	Eif4ebp1	_RVALGDGVQLPPGDYSTT(ph)PGGTLFSTT(ph)PGGTR_
0.0980152	-0.000418409	NaN	NaN	0.542109	0.734309	0.343504	1.26883	S	2	1	1.66019e-05	158.81	150.37	706.781	-0.53658	92431000	7960100	30678000	53793000	0.836673	Q61337	155	Bcl2 antagonist of cell death	Bad	_RMS(ph)DEFEGSFK_
NaN	NaN	0.0563061	NaN	0.147567	0.307778	0.170551	1.12549	S	3	1	2.03893e-06	135.21	135.21	692.632	0.22063	71627000	14946000	24327000	32355000	0.83539	Q7TPM1	387	Protein PRRC2B	Prrc2b	_LKFS(ph)DDEDEEDVVKDGR_
0.199876	NaN	2.10551	NaN	NaN	2.02435	1.44325	2.71932	S	3	0.996195	2.72516e-11	187.39	127.32	528.266	0.15611	84902000	42990000	11485000	30427000	0.835204	P70429	329	Ena/VASP-like protein	Evl	_SNS(ph)VEKPVSSLLSR_
0.466549	NaN	NaN	-0.143899	0.69813	0.359634	0.345103	1.27024	T	3	1	0.000721193	116.51	116.51	568.626	0.28584	35750000	9123700	10484000	16142000	0.831695	Q9DCD5	407	Tight junction-associated protein 1	Tjap1	_AFVDRT(ph)PPPAAVVQR_
-0.0721035	0.183709	NaN	0.540722	NaN	0.363115	0.25386	1.19239	S	4	0.841413	3.64081e-14	121.49	67.799	1066.53	-0.49566	313770000	68148000	45818000	199800000	0.830745	P61979-2	116	Heterogeneous nuclear ribonucleoprotein K	Hnrnpk	_KIIPTLEEGLQLPS(ph)PTATSQLPLESDAVECLNYQHYK_
NaN	NaN	-0.192513	NaN	-0.042546	-0.077726	-0.104262	0.930281	S	5	0.835445	4.78328e-06	80.132	80.132	765.55	-0.0042777	971460000	179890000	392730000	398840000	0.830088	P42208	207	Septin-2	Sept2	_ILDEIEEHS(ph)IKIYHLPDAESDEDEDFKEQTR_
0.128821	-0.0840738	NaN	0.0487942	0.40882	0.255561	0.151585	1.11079	S	2	0.998806	1.03797e-09	180.06	134.76	678.813	-0.035102	216310000	76341000	61612000	78353000	0.82934	O88587	261	Catechol O-methyltransferase	Comt	_AVYQGPGSS(ph)PVKS_
NaN	NaN	0.326767	NaN	0.51924	1.38139	0.742467	1.67303	S	2	0.998626	0.0032754	131.33	131.33	1064.53	-2.3393	162540000	56221000	34707000	71610000	0.826242	Q6PDH0-2	382	Pleckstrin homology-like domain family B member 1	Phldb1	_SQPASIPGS(ph)PKFQSPVPAPR_
NaN	NaN	NaN	0.0651587	0.520447	0.310689	0.298765	1.23009	S	2	0.832515	2.35534e-05	123.61	112.8	1286.08	0.24258	19814000	5573100	6355700	7885300	0.820586	P60335	189	Poly(rC)-binding protein 1	Pcbp1	_VMTIPYQPM(ox)PAS(ph)SPVICAGGQDR_
NaN	0.714927	0.321582	NaN	0.210264	-0.0439136	0.300715	1.23175	S	3	0.963785	2.22533e-07	130.56	108.55	665.997	0.86455	28482000	7234900	8967200	12280000	0.815745	Q9D0E3	3	LysM and putative peptidoglycan-binding domain-containing protein 1	Lysmd1	_(ac)AS(ph)PSRQPPLGGSGLLHGSR_
NaN	NaN	0.0503276	NaN	0.400647	0.556503	0.335826	1.2621	S	2	0.94316	0.00341846	122.75	90.453	803.855	-0.34666	4745000	1124400	1380400	2240300	0.812426	P08775	1878	DNA-directed RNA polymerase II subunit RPB1	Polr2a	_YSPTS(ph)PTYSPTTPK_
NaN	-0.273186	-0.521536	NaN	-0.0728773	NaN	-0.2892	0.818356	S	3	0.999998	2.46693e-09	149.16	149.16	970.03	0.78882	47124000	13709000	15697000	17718000	0.807856	Q9CT10	40	Ran-binding protein 3	Ranbp3	_SAGSS(ph)SPEAGEDS(ph)DHEDGNYCPPVKR_
0.685536	NaN	0.1141	-0.038999	0.497127	NaN	0.314441	1.24353	S	3	0.997113	2.29889e-10	145.43	145.43	751.353	0.18255	59954000	9167300	21510000	29277000	0.804407	Q9R190	435	Metastasis-associated protein MTA2	Mta2	_GHLSRPEAQSLS(ph)PYTTSANR_
NaN	NaN	0.0214797	0.0589399	0.0306892	0.199248	0.0775893	1.05525	T	3	0.998063	0.00740044	67.136	65.47	740.958	-0.6313	2065500000	648230000	651730000	765550000	0.803817	P08207	11	Protein S100-A10	S100a10	_PSQM(ox)EHAM(ox)ET(ph)M(ox)M(ox)LTFHR_
-0.22361	0.0632269	-0.281825	-0.508383	-0.00141456	0.0436244	-0.151397	0.900378	S	2	1	1.5554e-69	268.98	224.41	1198.97	-0.46098	3947300000	1075400000	1300500000	1571400000	0.789609	P17095	103	High mobility group protein HMG-I/HMG-Y	Hmga1	_KLEKEEEEGISQES(ph)S(ph)EEEQ_
NaN	NaN	0.109561	NaN	0.432318	0.133432	0.225104	1.16886	S	2	0.994439	2.29925e-24	207.67	197.85	1005.92	0.064544	85952000	28499000	23506000	33947000	0.789262	Q64511	1511	DNA topoisomerase 2-beta	Top2b	_IVETINS(ph)DS(ph)DSEFGIPK_
NaN	0.28629	-0.0542126	0.121413	0.166458	NaN	0.129987	1.09428	S	4	1	4.18193e-09	118.36	118.36	792.133	0.12045	166980000	28246000	58614000	80120000	0.788545	Q8K039	50	Uncharacterized protein KIAA1143 homolog		_KIQPQLPDEDGNHS(ph)DKEDEQPQVVVLK_
NaN	NaN	NaN	0.0244615	0.482125	0.452595	0.319727	1.24809	S	2	0.999121	8.22928e-05	152	139.66	636.772	0.15492	55991000	20963000	15896000	19132000	0.787477	Q8BYR2	463	Serine/threonine-protein kinase LATS1	Lats1	_SNS(ph)FNNPLGSR_
NaN	0.0690147	1.31406	1.40632	NaN	NaN	0.929797	1.90501	S	2	0.938971	1.41943e-49	226.72	145.77	896.891	0.18207	80650000	32083000	16590000	31977000	0.785666	Q9QXS1;Q9QXS1-3	4245	Plectin	Plec	_SSS(ph)VGSSSSYPISSAGPR_
0.748976	NaN	NaN	0.0635029	NaN	0.463622	0.425367	1.34291	T	2	0.839939	0.00042484	119.32	92.65	618.311	-0.52909	1015900000	353570000	280370000	381920000	0.78053	Q61823	93	Programmed cell death protein 4	Pdcd4	_SGVAVPT(ph)SPKGR_
0.341758	0.0243196	NaN	0.445409	NaN	NaN	0.270496	1.20622	S	3	1	2.24975e-31	192.35	166.03	1155.14	0.068357	21832000	6189600	5653200	9989600	0.779204	Q3B7Z2	349	Oxysterol-binding protein 1	Osbp	_GDM(ox)S(ph)DEDDENEFFDAPEIITM(ox)PENLGHKR_
NaN	NaN	-1.13378	NaN	-0.371777	-0.255891	-0.587149	0.665657	S	2	0.884072	2.80059e-12	177.04	177.04	826.346	-0.063886	20223000	7781100	6211500	6230000	0.778253	Q921Q7	338	Ras and Rab interactor 1	Rin1	_S(ph)M(ox)SSAFCSLLAPER_
NaN	NaN	0.328607	NaN	0.041243	0.520045	0.296632	1.22827	S	2	0.99529	6.11927e-06	152.34	152.34	726.819	-0.12555	80932000	23407000	23986000	33540000	0.778117	Q91W39	9	Nuclear receptor coactivator 5	Ncoa5	_(ac)M(ox)NTAPSRPS(ph)PTR_
-0.0396811	0.715542	0.382501	0.133958	0.00317045	-0.0182058	0.196214	1.14569	S	4	1	4.15313e-12	157.64	127.17	712.321	-0.052512	801540000	234190000	266090000	301260000	0.772286	Q99LI7	691	Cleavage stimulation factor subunit 3	Cstf3	_RPNEDS(ph)DEDEEKGAVVPPVHDIYR_
-0.0522216	-0.813956	-1.07826	NaN	NaN	NaN	-0.648146	0.6381	S	3	0.983074	0.000528656	95.417	64.52	551.918	1.1196	17114000	4144800	7319200	5650400	0.770429	Q8K1S6	443	Protein spire homolog 2	Spire2	_DRS(ph)FSEHDLAQLR_
0.032242	0.0687396	0.473216	0.535953	-0.0535086	-0.0304719	0.171028	1.12586	S	2	0.999998	1.37724e-09	151.44	138.73	686.858	-0.23724	1741600000	469090000	540040000	732430000	0.765106	Q9CR86	42	Calcium-regulated heat stable protein 1	Carhsp1	_GNVVPS(ph)PLPTRR_
0.13606	-0.0439731	-0.315612	-0.482775	-0.0880247	-0.0591041	-0.142238	0.906112	S	3	0.993945	2.5358e-10	175.29	144.3	757.058	0.10329	154110000	52199000	48865000	53047000	0.757374	Q8BTI8	1360	Serine/arginine repetitive matrix protein 2	Srrm2	_VGLFSSQKVSS(ph)PVLETVQQR_
-0.00439249	-0.219186	NaN	NaN	NaN	-0.220648	-0.148075	0.902454	S	2	0.9508	5.90146e-05	127.79	80.014	604.313	1.3444	323730000	91605000	106670000	125460000	0.755881	Q8K019	658	Bcl-2-associated transcription factor 1	Bclaf1	_RIDISPS(ph)ALR_
-0.0062604	0.0316775	-0.221909	-0.449474	NaN	-0.0740613	-0.144005	0.905003	S	3	1	2.51294e-27	153.27	81.847	1242.54	-0.95481	1507000000	361170000	512750000	633140000	0.753887	O09106	393	Histone deacetylase 1	Hdac1	_MLPHAPGVQMQAIPEDAIPEES(ph)GDEDEEDPDKR_
-0.111196	NaN	0.11836	0.31545	0.0377336	0.291957	0.130461	1.09464	S	2	1	0.000251121	126.77	124.92	626.788	-0.45117	652700000	116680000	217310000	318720000	0.75072	Q9CYG7	186	Mitochondrial import receptor subunit TOM34	Tomm34	_SRVPS(ph)AGDVER_
NaN	NaN	-0.202223	-0.0784875	-0.158059	0.0503276	-0.0971106	0.934904	T	3	0.997075	2.13595e-07	144.27	101.38	604.931	-0.032826	671780000	224280000	219060000	228440000	0.749622	Q8BTI8	2056	Serine/arginine repetitive matrix protein 2	Srrm2	_NHSGS(ph)RT(ph)PPVALSSSR_
0.463309	0.266277	NaN	1.39468	NaN	NaN	0.708088	1.63364	S	4	0.991463	5.91605e-30	194.06	162.01	890.648	-0.15041	46522000	7406000	7084800	32031000	0.747539	Q8CI08-2	316	SLAIN motif-containing protein 2	Slain2	_RGTFS(ph)DQELDAQSLDDEDDSLQHAVHPALNR_
NaN	NaN	NaN	0.105008	0.354903	0.0773797	0.179097	1.13217	S	5	0.804359	5.4326e-34	178.7	64.726	840.187	-0.25027	603280000	183200000	167870000	252210000	0.745692	Q00PI9	224	Heterogeneous nuclear ribonucleoprotein U-like protein 2	Hnrnpul2	_S(ph)KSPPPPEEEAKDEEEDQTLVNLDTYTSDLHFQISK_
-0.136474	0.0354831	-0.0457143	-0.037414	-0.0942948	0.0244615	-0.0423254	0.971088	S	3	1	0.000225195	113.25	105	596.977	-0.07442	212440000	69285000	62548000	80609000	0.745303	Q3U0V1	481	Far upstream element-binding protein 2	Khsrp	_LFVIRGS(ph)PQQIDHAK_
-0.313029	-0.137267	0.903038	NaN	0.757023	1.2027	0.482493	1.39716	S	3	0.999578	3.51172e-40	224.53	192.12	808.713	-0.27274	106090000	45281000	28280000	32533000	0.740216	P10107	37	Annexin A1	Anxa1	_GGPGSAVS(ph)PYPSFNVSSDVAALHK_
-0.0158555	-0.0197261	NaN	-0.159815	-0.352621	NaN	-0.137004	0.909406	S	2	0.99998	7.87292e-25	221.47	195.92	830.367	0.80652	21007000	5182900	7142400	8682100	0.738844	Q91YM2	1179	Rho GTPase-activating protein 35	Arhgap35	_TSFSVGS(ph)DDELGPIR_
0.477781	NaN	0.00374607	NaN	0.399882	NaN	0.293803	1.22587	S	3	0.920683	0.00170912	128.79	114.55	795.045	-0.067632	19729000	4975500	5408700	9344800	0.73697	Q8BH64	470	EH domain-containing protein 2	Ehd2	_SKYDEIFYNLAPADGKLSGS(ph)K_
0.139339	1.24696	NaN	0.523763	0.00460933	NaN	0.478666	1.39345	T	4	0.866659	3.57919e-20	127.66	49.094	795.614	0.088921	31846000	9090400	8976700	13779000	0.734232	Q60876	40	Eukaryotic translation initiation factor 4E-binding protein 1	Eif4ebp1	_VALGDGVQLPPGDYSTTPGGT(ph)LFST(ph)TPGGTR_
NaN	NaN	0.323543	-0.0560711	0.0817487	0.212258	0.14037	1.10219	S	2	0.94962	9.61226e-06	133.52	74.519	784.888	0.44537	93012000	31422000	29096000	32494000	0.731501	P05064	39	Fructose-bisphosphate aldolase A	Aldoa	_GILAADESTGS(ph)IAKR_
0.797179	0.952632	-0.169339	NaN	0.203765	NaN	0.446059	1.36231	S	3	1	2.5175e-22	190.33	142.58	720.342	-0.64492	236980000	62969000	62294000	111720000	0.730603	Q3UZ39	302	Leucine-rich repeat flightless-interacting protein 1	Lrrfip1	_AENQRPAEDSALS(ph)PGPLAGAK_
3.56876	0.273695	0.72657	NaN	0.635801	NaN	1.30121	2.46435	S	2	0.999999	0.00125842	145.86	121.99	667.317	0.84272	113400000	11066000	20858000	81480000	0.729765	Q9DBS9	405	Oxysterol-binding protein-related protein 3	Osbpl3	_ALVHQLS(ph)NESR_
-0.234652	0.0274371	0.0632269	NaN	-0.133591	-0.395948	-0.134705	0.910856	T	2	0.99946	3.44702e-24	222.6	197.84	829.929	-0.0010261	115850000	32052000	37382000	46419000	0.727627	Q62448	507	Eukaryotic translation initiation factor 4 gamma 2	Eif4g2	_TQT(ph)PPLGQTPQLGLK_
-0.253223	-0.102264	NaN	NaN	0.0781998	-0.297236	-0.143631	0.905238	S	3	1	3.38086e-17	164.31	164.31	865.095	-0.071526	119450000	38888000	40675000	39883000	0.722796	P27546	475	Microtubule-associated protein 4	Map4	_DM(ox)S(ph)PLPESEVTLGKDVVILPETK_
0.0651587	-0.00733303	0.0813396	0.124725	0.0717627	-0.0720277	0.0439376	1.03092	S	2	0.996775	7.55276e-05	121.68	58.885	673.366	0.20142	589740000	100300000	215210000	274240000	0.720887	O08784	154	Treacle protein	Tcof1	_TVVHLLSGKS(ph)PK_
-0.362881	-0.00573894	-0.232956	-0.186869	0.131063	-0.011428	-0.111468	0.925645	S	2	0.999896	2.38092e-32	252.4	223.46	742.841	0.062248	1528200000	424080000	528170000	575930000	0.717533	Q80TV8;Q80TV8-2	600	CLIP-associating protein 1	Clasp1	_SRS(ph)DIDVNAAASAK_
0.0426443	0.0990932	-0.0660951	-0.320126	-0.175306	-0.143213	-0.0938337	0.937029	S	3	0.961558	4.25876e-33	167.22	162.47	1205.89	-0.22527	410160000	105920000	139480000	164760000	0.714188	P27546	517	Microtubule-associated protein 4	Map4	_VAEFNNVTPLSEEEVTSVKDM(ox)S(ph)PSAETEAPLAK_
NaN	NaN	0.397474	-0.110807	0.13014	0.402176	0.204746	1.15248	S	2	0.999714	1.77071e-22	199.41	197.1	893.846	-0.014696	53785000	17956000	15660000	20169000	0.71148	P48678	573	Prelamin-A/C;Lamin-A/C	Lmna	_GSHCS(ph)GSGDPAEYNLR_
-0.0147036	NaN	NaN	0.944858	NaN	0.77349	0.567882	1.48235	S	3	0.99608	2.86262e-08	139.41	95.666	985.151	-2.3271	5055500	775090	934210	3346200	0.710982	P38532	326	Heat shock factor protein 1	Hsf1	_VLEASPGRPSSM(ox)DTPLS(ph)PTAFIDSILR_
-0.0691945	0.00963388	NaN	-0.403027	-0.133844	NaN	-0.149108	0.901808	S	3	0.98082	9.53174e-62	232.87	113.42	908.771	0.5782	38365000	11073000	12504000	14787000	0.710871	Q3UJB9	733	Enhancer of mRNA-decapping protein 4	Edc4	_S(ph)PDVISSASTALSQDIPEIASEALSR_
NaN	NaN	-0.869992	-0.98533	-1.15611	0.49334	-0.629524	0.64639	S	3	0.902714	1.18336e-17	174.53	120.66	761.37	-0.47209	607110000	174450000	233870000	198790000	0.709554	O08553	522	Dihydropyrimidinase-related protein 2	Dpysl2	_TVT(ph)PASSAKTS(ph)PAKQQAPPVR_
0.0054719	-0.111539	-0.0056375	-0.157946	-0.0212479	0.0241777	-0.0444536	0.969657	S	2	0.999999	4.7554e-08	143.28	80.746	876.906	-0.085958	1446200000	371360000	502460000	572390000	0.707991	Q8R1B4	39	Eukaryotic translation initiation factor 3 subunit C	Eif3c	_QPLLLS(ph)EDEEDTKR_
NaN	NaN	0.31034	0.462995	0.189034	-0.129324	0.208261	1.15529	S	3	1	0.0171144	93.909	79.346	482.201	-0.20264	631080000	137830000	217440000	275810000	0.707373	Q9QX47	2027	Protein SON	Son	_RRS(ph)FS(ph)IS(ph)PVR_
NaN	NaN	0.31034	0.462995	0.189034	-0.129324	0.208261	1.15529	S	3	1	0.0171144	93.909	79.346	482.201	-0.20264	631080000	137830000	217440000	275810000	0.707373	Q9QX47	2029	Protein SON	Son	_RRS(ph)FS(ph)IS(ph)PVR_
NaN	NaN	0.31034	0.462995	0.189034	-0.129324	0.208261	1.15529	S	3	1	0.0171144	93.909	79.346	482.201	-0.20264	631080000	137830000	217440000	275810000	0.707373	Q9QX47	2031	Protein SON	Son	_RRS(ph)FS(ph)IS(ph)PVR_
NaN	NaN	0.258459	-0.0508611	0.37128	0.0546401	0.158379	1.11603	T	3	0.985714	0.00929136	69.805	59.252	771.032	0.14653	1694200000	511730000	515520000	666980000	0.706674	P62996	201	Transformer-2 protein homolog beta	Tra2b	_RPHT(ph)PTPGIYMGRPTYGSSR_
0.148739	0.0255958	-0.028587	NaN	-0.00233905	0.154583	0.0595984	1.04218	Y	2	0.974915	0.0174489	75.479	55.776	803.391	0.48898	116830000	41061000	37817000	37951000	0.705327	Q60787	465	Lymphocyte cytosolic protein 2	Lcp2	_TANNPYVLMVLY(ph)K_
NaN	NaN	-0.0332743	-0.186722	-0.0540777	NaN	-0.0913579	0.938639	T	3	0.9679	2.00945e-49	199.6	185.06	817.382	-0.21075	366380000	58055000	125260000	183070000	0.704052	Q9WUD1	15	STIP1 homology and U box-containing protein 1	Stub1	_LGT(ph)GGGGSPDKSPSAQELKEQGNR_
-0.254875	0.243547	0.123401	-0.00345221	0.385155	0.463727	0.159584	1.11696	S	3	0.998156	0.000623315	102.57	102.57	579.302	-0.0034778	645970000	140370000	202540000	303060000	0.69973	P20357	1654	Microtubule-associated protein 2	Map2	_VAIIRT(ph)PPKS(ph)PATPK_
NaN	NaN	-0.615221	-0.94536	-0.00168891	NaN	-0.520757	0.697006	S	3	0.942624	0.000672514	77.031	73.13	887.724	0.51166	124690000	11306000	65860000	47520000	0.698278	P20357	1791	Microtubule-associated protein 2	Map2	_ARVDHGAEIITQS(ph)PSRS(ph)SVAS(ph)PR_
0.0416635	NaN	-1.37325	NaN	-1.76092	NaN	-1.03084	0.489426	S	3	0.937535	3.97179e-06	119.34	75.064	707.991	0.07509	164140000	22962000	91313000	49866000	0.697692	Q62188	518	Dihydropyrimidinase-related protein 3	Dpysl3	_GGT(ph)PAGS(ph)TRGSPTRPNPPVR_
NaN	NaN	0.137372	0.347892	0.108625	-0.0540927	0.134949	1.09805	S	2	1	5.64154e-05	118.51	118.51	695.876	0.32668	394670000	142940000	108900000	142830000	0.697612	Q9CYX7	19	RRP15-like protein	Rrp15	_VSPGEILKRS(ph)PK_
-0.160798	-0.118147	-0.173303	-0.0860785	0.15082	-0.0421448	-0.0716087	0.951576	S	2	0.984422	1.39481e-13	186.56	145.43	764.356	-0.24338	233120000	95087000	79660000	58373000	0.696704	P27546	785	Microtubule-associated protein 4	Map4	_ATS(ph)PSTLVSTGPSSR_
-0.259927	NaN	NaN	-0.0731959	0.041243	-0.112054	-0.100983	0.932397	S	3	0.999435	0.000134289	99.6	99.6	917.385	-0.20174	60613000	11652000	24209000	24752000	0.69295	Q6PGL7	1169	WASH complex subunit FAM21	Fam21	_SLAFPDLS(ph)EGS(ph)S(ph)TEDLFQSVKPR_
0.229834	0.156655	NaN	-0.106249	0.263275	NaN	0.135879	1.09876	S	3	1	1.74374e-05	165.85	160.45	721.679	-0.27278	103900000	3062400	32428000	68411000	0.692381	P55288	714	Cadherin-11	Cdh11	_PGLRPAPNS(ph)VDVDDFINTR_
-0.749548	-0.37357	-0.0727558	0.155361	NaN	-0.129276	-0.233958	0.850299	T	3	1	5.4518e-05	137.21	118.19	627.964	0.34526	436850000	116450000	143560000	176840000	0.692187	P15532;Q01768	94	Nucleoside diphosphate kinase A;Nucleoside diphosphate kinase B	Nme1;Nme2	_VM(ox)LGET(ph)NPADSKPGTIR_
-0.0334957	0	0.0784732	-0.00118347	0.0462816	0.0705267	0.026767	1.01873	S	2	0.99732	1.27929e-06	162.48	92.19	558.26	-0.29279	8798000000	2597700000	2799100000	3401200000	0.689523	Q569Z6	679	Thyroid hormone receptor-associated protein 3	Thrap3	_IDIS(ph)PSTFR_
NaN	-0.536838	-0.227489	-0.0287048	-0.00280156	NaN	-0.198958	0.871179	S	3	0.962497	0.000916351	88.561	85.734	681.981	0.35614	104030000	25046000	43403000	35579000	0.688205	Q8R311	507	Cutaneous T-cell lymphoma-associated antigen 5 homolog	Ctage5	_EHSPYGPSPLGRPPS(ph)ETR_
0.349479	0.283211	0.0866479	-0.172831	0.0082	0.109695	0.110733	1.07978	S	3	0.800741	3.34971e-07	130.77	61.477	742.046	-0.18464	224990000	16288000	93173000	115530000	0.677083	P23242	365	Gap junction alpha-1 protein	Gja1	_VAAGHELQPLAIVDQRPSS(ph)R_
NaN	NaN	0.0628125	0.640714	0.110229	0.0746424	0.222099	1.16643	S	3	0.999873	1.22409e-11	125.54	123.65	1076.51	-0.10532	51184000	10015000	14719000	26450000	0.676563	Q8K1N2-2	486	Pleckstrin homology-like domain family B member 2	Phldb2	_INKELEKLQLS(ph)DEESVFEDALVCPDAR_
0.0405417	0.0187766	-0.0886535	-0.0632886	-0.0152721	-0.0857264	-0.0322704	0.97788	S	3	1	3.37397e-111	277.94	166.21	839.687	0.18733	20795000000	5078700000	6828800000	8887100000	0.675594	P42208	218	Septin-2	Sept2	_IYHLPDAES(ph)DEDEDFKEQTR_
-0.0298679	0.512985	NaN	NaN	0.420617	NaN	0.301245	1.23221	S	2	1	1.32132e-18	199.6	184.56	932.962	1.3579	10138000	5197200	2113300	2827200	0.669057	Q99JB8	319	Protein kinase C and casein kinase II substrate protein 3	Pacsin3	_GGRS(ph)PDEVTLTSIVPTR_
0.0082	0.476019	NaN	NaN	0.0610158	0.119024	0.166065	1.12199	S	2	0.99996	0.00172157	113.69	113.69	486.221	0.52997	65373000	18706000	17523000	29144000	0.668742	Q60949	231	TBC1 domain family member 1	Tbc1d1	_SFS(ph)QPGLR_
0	-0.00984383	NaN	0.0958569	0.000288558	0.148348	0.04693	1.03306	S	2	0.997654	4.90243e-06	160.04	115.91	614.268	0.10594	657390000	196470000	179380000	281550000	0.668465	Q52KI8	391	Serine/arginine repetitive matrix protein 1	Srrm1	_RLS(ph)PSAS(ph)PPR_
NaN	NaN	0.187134	-0.215178	-0.603928	-0.432007	-0.265995	0.831625	S	4	0.995665	0.000141563	83.871	77.575	787.847	0.039504	217320000	17693000	104370000	95255000	0.663423	P12367	96	cAMP-dependent protein kinase type II-alpha regulatory subunit	Prkar2a	_RVS(ph)VCAETFNPDEEEEDNDPRVVHPK_
NaN	NaN	0.0172092	-0.231346	-0.00520307	-0.415788	-0.158782	0.895781	S	2	1	0.0147302	91.622	91.622	819.366	-0.16846	94332000	17129000	37716000	39488000	0.659855	P17182;P21550	370	Alpha-enolase;Beta-enolase	Eno1;Eno3	_LAQSNGWGVM(ox)VS(ph)HR_
NaN	NaN	NaN	0.093425	0.0772429	0.417704	0.196124	1.14562	S	3	0.932085	0.0101671	131.4	73.675	762.637	0.51437	35365000	14853000	8639700	11873000	0.659601	Q9ESX5	455	H/ACA ribonucleoprotein complex subunit 4	Dkc1	_KRDS(ph)ES(ph)ES(ph)DETPTVPQLK_
NaN	NaN	NaN	0.093425	0.0772429	0.417704	0.196124	1.14562	S	3	0.999465	0.0101671	131.4	73.675	762.637	0.51437	35365000	14853000	8639700	11873000	0.659601	Q9ESX5	451	H/ACA ribonucleoprotein complex subunit 4	Dkc1	_KRDS(ph)ES(ph)ES(ph)DETPTVPQLK_
NaN	NaN	NaN	0.093425	0.0772429	0.417704	0.196124	1.14562	S	3	0.999581	0.0101671	131.4	73.675	762.637	0.51437	35365000	14853000	8639700	11873000	0.659601	Q9ESX5	453	H/ACA ribonucleoprotein complex subunit 4	Dkc1	_KRDS(ph)ES(ph)ES(ph)DETPTVPQLK_
NaN	NaN	-0.266698	-0.202257	-0.140969	0.105678	-0.126061	0.91633	S	2	0.817734	2.68913e-10	172.37	87.676	800.387	-0.035213	157950000	41505000	53518000	62924000	0.659124	Q9EQJ9	702	Membrane-associated guanylate kinase, WW and PDZ domain-containing protein 3	Magi3	_SGS(ph)PKLDPSEVYLK_
0.189034	-0.626469	NaN	NaN	-0.422559	-0.208811	-0.267201	0.83093	S	3	0.995851	4.77129e-07	124.97	120.32	768.376	-0.30165	16149000	4230600	6112100	5806000	0.651871	Q6NZR2	48	Myb/SANT-like DNA-binding domain-containing protein 2	Msantd2	_GAS(ph)PLGPGSAAGSGAAASGGLGLGLGGR_
0.712992	1.16652	NaN	-0.0396514	NaN	NaN	0.613288	1.52974	S	2	0.999859	6.96235e-67	266.53	266.53	955.959	0.51516	54745000	14231000	8664600	31850000	0.651003	Q8K4Q0	863	Regulatory-associated protein of mTOR	Rptor	_ILDTSSLTQSAPAS(ph)PTNK_
NaN	NaN	0.118094	-0.0302214	0.434882	0.0839282	0.151671	1.11086	S	2	1	3.30427e-06	136.33	107.17	682.347	-0.2405	854990000	238890000	257760000	358340000	0.647558	P97868	1179	E3 ubiquitin-protein ligase RBBP6	Rbbp6	_VEGTEIVKPS(ph)PK_
0.0159258	-0.139347	NaN	NaN	-0.147442	NaN	-0.0902877	0.939335	S	3	0.889035	5.73674e-17	157.12	138.97	815.032	0.41153	60702000	13534000	20436000	26732000	0.635419	Q8BR65	237	Sin3 histone deacetylase corepressor complex component SDS3	Suds3	_RPAS(ph)PSS(ph)PEHLPATPAESPAQR_
-1.10082	-1.00816	NaN	0.679334	-1.29754	NaN	-0.681797	0.623388	S	3	0.967139	2.38281e-46	222.39	156.41	859.732	-0.67454	99580000	30096000	38154000	31331000	0.632469	O08582	8	GTP-binding protein 1	Gtpbp1	_SRS(ph)PVDSPVPASMFAPEPSSPGAAR_
0.248535	0.173511	0.394624	NaN	-0.139395	-0.0135527	0.132745	1.09638	T	2	1	4.45596e-126	352.82	352.82	1044.42	0.44883	293060000	88518000	84930000	119610000	0.631989	Q52KI8	913	Serine/arginine repetitive matrix protein 1	Srrm1	_KET(ph)ESEAEDDNLDDLER_
-0.465181	0.0352017	-0.806846	NaN	NaN	NaN	-0.412275	0.751437	S	3	0.882181	0.00040406	84.653	84.653	713.695	-0.077999	28109000	6739100	10343000	11027000	0.631114	Q62261	2340	Spectrin beta chain, brain 1	Sptbn1	_AQTLPTSVVTITSESS(ph)PGKR_
NaN	NaN	NaN	-0.233634	-0.00131343	-0.515377	-0.250108	0.840833	S	3	0.999552	2.87438e-19	128.71	108.01	1336.61	0.55607	25299000	5536600	9320800	10441000	0.629963	Q91YU8	238	Suppressor of SWI4 1 homolog	Ppan	_LQDISELLATGVGLS(ph)DS(ph)EVEPDGEHNTTELPQAVAGR_
-0.434929	NaN	-0.102976	-0.120561	0.0531114	NaN	-0.151339	0.900415	S	3	0.955025	4.55563e-05	104.89	76.899	897.759	-1.0697	88021000	40959000	25407000	21656000	0.628028	Q8C8U0-3	511	Liprin-beta-1	Ppfibp1	_TAS(ph)APNLAETEKETAEHLNLAGTSR_
NaN	NaN	0.241962	-0.129197	0.353549	0.141433	0.151937	1.11106	S	3	1	0.000875962	86.944	41.621	630.287	-0.31107	191970000	54704000	46365000	90897000	0.62436	Q61136	94	Serine/threonine-protein kinase PRP4 homolog	Prpf4b	_EVIEAS(ph)DKEGLS(ph)PAKR_
0.100978	NaN	-0.322776	-0.150337	-0.175094	0.0244615	-0.104553	0.930093	S	3	1	1.1263e-08	137.69	77.969	817.38	0.10929	298930000	84581000	99048000	115300000	0.624127	Q6P542	103	ATP-binding cassette sub-family F member 1	Abcf1	_LKQLS(ph)VPAS(ph)DEEDEVPAPIPR_
NaN	NaN	0.159758	0.132774	0.234379	-0.103736	0.105794	1.07609	S	2	1	5.51094e-06	121.44	121.44	1153.49	0.16649	419840000	143960000	127250000	148630000	0.613499	P26369	2	Splicing factor U2AF 65 kDa subunit	U2af2	_(ac)S(ph)DFDEFERQLNENKQER_
NaN	NaN	NaN	0.0309717	-0.3119	-0.220766	-0.167231	0.89055	S	3	0.998866	2.00604e-41	211.64	211.64	735.626	1.6787	37264000	10570000	11322000	15372000	0.611774	Q8VDD5	1943	Myosin-9	Myh9	_KGTGDCS(ph)DEEVDGKADGADAK_
-0.550655	0.063779	-0.207011	NaN	-0.154538	0.0745054	-0.154784	0.898267	S	2	0.980052	2.29051e-05	120.7	120.7	785.411	-0.60166	38574000	9698300	13868000	15008000	0.609094	Q6PHZ5	263	Putative RNA-binding protein 15B	Rbm15b	_SLS(ph)PVAAPPLREPR_
NaN	NaN	-0.101923	0.0564447	0.290896	0.389457	0.158719	1.1163	S	3	0.999999	1.08521e-32	201.12	201.12	956.045	0.079745	145510000	28319000	48760000	68427000	0.602629	Q9CQU1	52	Microfibrillar-associated protein 1	Mfap1	_RPDYAPM(ox)ES(ph)S(ph)DEEDEEFQFIKK_
NaN	NaN	-0.101923	0.0564447	0.290896	0.389457	0.158719	1.1163	S	3	1	1.08521e-32	201.12	201.12	956.045	0.079745	145510000	28319000	48760000	68427000	0.602629	Q9CQU1	53	Microfibrillar-associated protein 1	Mfap1	_RPDYAPM(ox)ES(ph)S(ph)DEEDEEFQFIKK_
0.0576928	-0.137886	0.101919	0.211511	0.404794	-0.0314447	0.101098	1.07259	S	2	0.999766	6.0646e-126	294.78	170.1	1268.09	2.1654	1602000000	859690000	420530000	321740000	0.602417	P14873	1497	Microtubule-associated protein 1B;MAP1 light chain LC1	Map1b	_LGGDVS(ph)PTQIDVSQFGSFKEDTK_
NaN	NaN	-0.303312	NaN	0.0467006	-0.436569	-0.23106	0.852009	S	2	1	0.000228121	142.45	85.734	774.341	-0.86456	58025000	12442000	19966000	25617000	0.601988	Q60876	64	Eukaryotic translation initiation factor 4E-binding protein 1	Eif4ebp1	_FLM(ox)ECRNS(ph)PVAK_
NaN	NaN	NaN	0.805045	0.377512	-0.0281015	0.384819	1.3057	S	3	0.999684	3.21281e-05	135.47	132.51	619.629	-0.43061	52607000	18655000	13335000	20618000	0.600733	Q8BSK8	447	Ribosomal protein S6 kinase beta-1	Rps6kb1	_TPVS(ph)PVKFSPGDFWGR_
1.86088	1.63478	NaN	-0.267201	NaN	NaN	1.07615	2.10841	S	2	0.999269	2.02319e-06	172.91	172.91	717.325	0.64078	137870000	41492000	24088000	72290000	0.598896	Q09XV5	2040	Chromodomain-helicase-DNA-binding protein 8	Chd8	_SRLTS(ph)QDYEVR_
NaN	NaN	NaN	0.0496307	-0.301835	-0.386864	-0.213023	0.862728	S	3	1	1.39211e-62	242.09	148.53	1036.11	0.046267	92819000	20148000	34435000	38236000	0.598823	Q569Z5	804	Probable ATP-dependent RNA helicase DDX46	Ddx46	_AALGLQDS(ph)DDEDAAVDIDEQIESMFNSK_
0.445091	0.260267	0.156008	0.013498	0.0949116	-0.23863	0.121858	1.08814	S	3	0.999999	6.98107e-27	170.59	164.31	1016.5	-0.41632	499690000	102280000	152880000	244520000	0.596674	Q9JLV1	390	BAG family molecular chaperone regulator 3	Bag3	_VSSAPIPCPSPSPAPSAVPS(ph)PPKNVAAEQK_
NaN	NaN	-0.111508	0.215244	0.489646	0.108892	0.175568	1.12941	S	3	1	5.07867e-07	130.36	129.15	669.277	0.028569	472130000	137200000	139120000	195810000	0.594545	Q3UMU9-3	375	Hepatoma-derived growth factor-related protein 2	Hdgfrp2	_GGS(ph)S(ph)GEELEDEEPVKKR_
NaN	NaN	-0.111508	0.215244	0.489646	0.108892	0.175568	1.12941	S	3	1	5.07867e-07	130.36	129.15	669.277	0.028569	472130000	137200000	139120000	195810000	0.594545	Q3UMU9-3	376	Hepatoma-derived growth factor-related protein 2	Hdgfrp2	_GGS(ph)S(ph)GEELEDEEPVKKR_
-0.121565	0.478195	0.0503276	NaN	0.379621	NaN	0.196645	1.14603	S	3	1	3.15097e-23	187.95	187.95	1058.52	-0.040636	19869000	1868100	4948700	13052000	0.593553	Q3UQN2	487	FCH domain only protein 2	Fcho2	_LSGINEIPRPFS(ph)PPVTSNT(ph)SPPPTAPLAR_
NaN	NaN	-0.050099	-0.407517	0.0828389	-0.221791	-0.149142	0.901787	S	3	0.99999	3.86818e-13	151.95	144.7	883.707	-0.20404	713000000	169450000	250000000	293550000	0.592979	Q05D44	137	Eukaryotic translation initiation factor 5B	Eif5b	_TARPNSEAPLS(ph)GS(ph)EDADDSNKLSK_
-0.22361	0.0632269	-0.332117	-0.334025	0.10165	0.0717627	-0.108852	0.927326	S	2	1	1.33933e-69	271.11	218	1198.97	0.10165	3621600000	1005600000	1185200000	1430800000	0.585261	P17095	102	High mobility group protein HMG-I/HMG-Y	Hmga1	_KLEKEEEEGISQES(ph)S(ph)EEEQ_
NaN	NaN	0.0316775	NaN	0.34426	0.0777899	0.151243	1.11053	S	3	0.99997	2.37153e-12	154.48	148.06	821.75	0.56684	165150000	61278000	49074000	54796000	0.583777	Q6P9Q4	527	FH1/FH2 domain-containing protein 1	Fhod1	_KPVSPPS(ph)PKAEPIQEPPTCVPK_
-0.207278	-0.0745626	NaN	NaN	0.00187425	NaN	-0.0933221	0.937362	S	2	0.992711	2.66934e-62	244.74	170.51	1272.07	0.23652	143950000	3908000	34850000	105190000	0.574722	Q3UW53	581	Protein Niban	Fam129a	_HNLFEDNM(ox)ALPSESVSS(ph)LTDLK_
-0.404554	0.282973	NaN	-0.295004	-0.189499	-0.143755	-0.149968	0.901271	S	2	1	0.00250949	98.156	61.435	542.265	0.27773	46076000	14508000	14650000	16919000	0.568642	E9Q5K9	309	YTH domain-containing protein 1	Ythdc1	_GIS(ph)PIVFDR_
NaN	NaN	0.0969364	NaN	-0.47327	-0.530218	-0.302184	0.811024	S	3	0.837152	3.0341e-08	175.28	91.276	705.982	-0.67324	3079300	1060900	984200	1034200	0.568126	Q8BL99	1139	Protein dopey-1	Dopey1	_AS(ph)SPDDDVQQVVFDLICK_
NaN	NaN	NaN	-0.0291905	0.158208	0.14104	0.0900192	1.06438	S	2	1	0.000692392	110.14	76.943	531.732	0.67755	541760000	243990000	186940000	110830000	0.566649	P10107	5	Annexin A1	Anxa1	_(ac)AM(ox)VS(ph)EFLK_
NaN	NaN	0.0236102	NaN	-0.298921	-0.785129	-0.35348	0.782694	S	2	0.984666	0.0167226	61.862	61.862	1069.01	-0.87694	25329000	9498600	7769000	8061100	0.566202	Q6A026	314	Sister chromatid cohesion protein PDS5 homolog A	Pds5a	_LLAKLFGS(ph)KDS(ph)DLATQNR_
NaN	NaN	0.0236102	NaN	-0.298921	-0.785129	-0.35348	0.782694	S	2	0.997021	0.0167226	61.862	52.72	1069.01	-0.1892	25329000	9498600	7769000	8061100	0.566202	Q6A026	311	Sister chromatid cohesion protein PDS5 homolog A	Pds5a	_LLAKLFGS(ph)KDS(ph)DLATQNR_
-0.221119	NaN	NaN	-0.03934	-0.103023	0.0540844	-0.0773493	0.947797	S	2	0.999996	0.00972799	98.943	84.297	656.791	-0.47398	28098000	6054400	9547700	12496000	0.563821	Q9EST3	563	Eukaryotic translation initiation factor 4E transporter	Eif4enif1	_APS(ph)PPM(ox)SQVFR_
NaN	NaN	-0.0789599	0.0419438	0.212881	0.52095	0.174204	1.12834	S	3	0.999973	0.000921869	71.143	59.857	878.071	-0.052394	357230000	61399000	126180000	169650000	0.563552	P70452	15	Syntaxin-4	Stx4	_QGDNIS(ph)DDEDEVRVALVVHSGAAR_
NaN	NaN	0.140779	-0.0177529	0.0243196	0.0328061	0.0450379	1.03171	S	2	0.975416	0.00274977	83.758	83.758	743.868	-0.050121	513280000	191400000	156510000	165370000	0.561348	Q9WV92-3;Q9WV92-6	587	Band 4.1-like protein 3	Epb41l3	_RLS(ph)T(ph)SPVRLAAR_
NaN	NaN	NaN	0.127369	0.0453032	0.60483	0.259168	1.19679	S	3	0.852683	1.07206e-12	183.24	139.34	637.31	-0.080631	33673000	13889000	10497000	9287300	0.559572	O35379	289	Multidrug resistance-associated protein 1	Abcc1	_GS(ph)SQLDVNEEVEALIVK_
-0.358639	-0.498627	0.948227	-0.650023	-0.633636	-0.668639	-0.310223	0.806517	S	2	0.999953	3.86376e-47	245.97	207.56	723.313	-0.0917	1045300000	206790000	360820000	477730000	0.552605	P97310	27	DNA replication licensing factor MCM2	Mcm2	_RIS(ph)DPLTSS(ph)PGR_
NaN	NaN	-0.0881321	0.129085	0.354903	0.0836559	0.119878	1.08664	S	4	0.829514	5.4326e-34	178.7	107.29	1049.98	0.52998	558300000	162300000	163180000	232820000	0.552322	Q00PI9	226	Heterogeneous nuclear ribonucleoprotein U-like protein 2	Hnrnpul2	_SKS(ph)PPPPEEEAKDEEEDQTLVNLDTYTSDLHFQISK_
NaN	-0.674314	0.041243	0.0448837	-0.165774	-0.0734995	-0.165492	0.891624	S	3	0.999168	1.15729e-10	147	147	730.681	0.37691	128850000	17897000	48840000	62110000	0.55028	Q08024	173	Core-binding factor subunit beta	Cbfb	_RQQDPS(ph)PGSNLGGGDDLKLR_
NaN	NaN	NaN	-0.583614	-0.131029	-0.0268957	-0.24718	0.842542	S	2	1	3.38663e-06	132.48	132.48	956.998	0.044692	95347000	46614000	34023000	14710000	0.545216	Q8CC35-2	594	Synaptopodin	Synpo	_AAS(ph)PAKPSSLDLVPNLPR_
0.0888201	-0.0215993	NaN	NaN	0.147437	NaN	0.0715526	1.05085	S	2	1	1.6458e-42	214.11	166.03	1345.54	1.0897	31377000	5363800	12538000	13475000	0.544268	Q9D1Q1	111	M-phase phosphoprotein 6	Mphosph6	_NRAEAAEEDETVEVDVS(ph)DEEM(ox)AR_
0.31034	-0.164076	-0.0374584	NaN	0.117828	0.569491	0.159225	1.11669	S	2	0.993253	2.30557e-09	187.78	187.78	756.856	-0.58921	79967000	20482000	24897000	34588000	0.542632	Q149C2	409	TRAF3-interacting protein 1	Traf3ip1	_RQES(ph)TETLVVDR_
-0.824699	NaN	-0.253051	-0.189861	0.189666	NaN	-0.269486	0.829615	S	2	0.999524	9.32877e-05	127.1	105.9	801.361	1.8311	92189000	27203000	26041000	38944000	0.540245	P42128	406	Forkhead box protein K1	Foxk1	_SAPAS(ph)PTHPGLM(ox)SPR_
-0.107974	0.211012	0.138814	0.0192037	0.0275787	0.0302654	0.05315	1.03753	S	3	0.99754	8.24157e-17	173.43	173.43	815.739	-0.41267	177920000	50063000	51260000	76596000	0.537652	Q6NXN1	107	UPF0485 protein C1orf144 homolog	D4Ertd22e	_ILGSAS(ph)PEEEQEKPILDRPTR_
0.335712	0.145873	0.612211	NaN	-0.209779	NaN	0.221004	1.16554	S	2	0.999933	2.26007e-33	237.76	197.84	857.917	0.1269	163300000	45750000	47952000	69594000	0.53704	Q9JJZ4	266	Ubiquitin-conjugating enzyme E2 J1	Ube2j1	_RPS(ph)TSPDVLQGQPPR_
-0.0302214	0.436802	0.384492	-0.0523713	0.276318	-0.229771	0.130875	1.09496	T	3	0.9887	1.0276e-15	154.13	135.66	984.489	-0.38348	465880000	126880000	131660000	207340000	0.536314	Q99P72	171	Reticulon-4	Rtn4	_RRGSGSVDET(ph)LFALPAASEPVIPSSAEK_
0.0798389	-0.0913101	-0.238749	-0.606276	0.0497701	0.0453032	-0.126904	0.915795	S	3	1	4.6896e-11	143.4	94.707	732.38	-0.092651	121070000	27009000	38498000	55563000	0.535804	Q69ZC8	104	Uncharacterized protein KIAA1704	Kiaa1704	_QDDS(ph)PPRPIIGPALPPGFIK_
0.0354831	0.00388999	0.00115371	-0.216099	-0.0175485	-0.0706029	-0.043954	0.969993	S	2	0.998571	0.000130132	102.69	96.247	759.869	-0.1523	539090000	112880000	187190000	239020000	0.535604	G5E870	312	E3 ubiquitin-protein ligase TRIP12	Trip12	_RSES(ph)PPAELPSLR_
0.112767	-0.190306	NaN	NaN	0.333882	0.654252	0.227649	1.17093	Y	3	0.959347	0.0571375	55.589	55.589	800.384	0.388	1578600000	377260000	411360000	789940000	0.535551	Q99J23	375	GH3 domain-containing protein	Ghdc	_CRLGDVVQVVGTY(ph)NQCPVVR_
0.0579701	0.205768	-0.0150972	0.0200577	-0.0951422	0.136454	0.0516684	1.03646	S	2	0.983753	0.000277467	103.66	78.917	898.428	0.39759	2252500000	499050000	689770000	1063700000	0.533413	Q3UL36	74	Arginine and glutamate-rich protein 1	Arglu1	_ERAS(ph)SPPDRIDIFGR_
0.2444	-0.026881	NaN	NaN	NaN	0.755315	0.324278	1.25204	S	2	0.993151	1.41807e-06	171.26	123.76	631.774	-0.15714	70414000	29432000	27934000	13048000	0.533276	Q9ESL4	638	Mitogen-activated protein kinase kinase kinase MLT	Mltk	_SSS(ph)PTQYGLSR_
-0.179368	-0.248553	NaN	NaN	0.0490731	NaN	-0.126283	0.916189	S	2	0.999491	2.16712e-33	206.03	206.03	1274.08	-0.15102	42543000	15342000	13901000	13301000	0.529623	Q8BTM8	2327	Filamin-A	Flna	_FNEEHIPDSPFVVPVAS(ph)PSGDAR_
0.06226	0.042084	-0.113005	-0.237473	-0.0890985	0.00891703	-0.0543859	0.963004	S	2	0.997141	1.36731e-38	225.17	168.79	1110.54	-0.67664	179780000	59982000	59405000	60395000	0.529309	P97434-5	292	Myosin phosphatase Rho-interacting protein	Mprip	_AEEQLPPLLSPPS(ph)PSTPHSR_
-0.0887609	0.0487942	NaN	NaN	0.198117	0.176833	0.0837459	1.05977	S	3	1	1.10424e-69	277.91	111.33	697.32	-0.53044	374420000	119620000	123100000	131690000	0.529146	Q64727	290	Vinculin	Vcl	_GWLRDPNAS(ph)PGDAGEQAIR_
-0.130586	NaN	0.026021	0.0211954	0.571143	0.243669	0.146288	1.10672	S	2	1	2.79532e-45	242.1	191.07	955.411	-0.79669	1115200000	643460000	333580000	138130000	0.528677	P62071	186	Ras-related protein R-Ras2	Rras2	_FQEQECPPS(ph)PEPTRK_
NaN	NaN	0.00863036	-0.0881321	-0.454526	-0.0114425	-0.136368	0.909807	S	3	0.998562	0.000165015	111.64	111.64	643.931	0.012079	231010000	40074000	89683000	101250000	0.528363	P83741-3	2285	Serine/threonine-protein kinase WNK1	Wnk1	_GTEDGSGSPHS(ph)PPHLCSK_
-0.0476366	0.195852	-0.477924	-0.16537	-0.100252	-0.0313268	-0.104443	0.930164	S	2	0.998308	3.01164e-09	181.66	162.68	537.255	-0.33609	319370000	85461000	99295000	134610000	0.526761	O88448	575	Kinesin light chain 2	Klc2	_ASS(ph)LNFLNK_
NaN	NaN	0.266517	0.124328	-0.0230646	-0.0217604	0.086505	1.06179	S	2	1	7.91329e-14	205.98	205.98	734.809	-0.49485	356750000	123900000	111590000	121260000	0.522524	P16858	331	Glyceraldehyde-3-phosphate dehydrogenase	Gapdh	_VVDLM(ox)AYM(ox)AS(ph)KE_
0.0123541	-0.0478155	-0.0532841	-0.637917	-0.00634738	NaN	-0.146602	0.903376	S	3	0.989053	2.73266e-06	143.88	105.06	767.346	-0.19879	400320000	134550000	128940000	136830000	0.52185	Q8BTI8	1278	Serine/arginine repetitive matrix protein 2	Srrm2	_ELSHS(ph)PPRENSFESSLEFK_
0.310689	0.228234	-0.502893	0.426748	0.773406	NaN	0.247237	1.18693	S	3	0.999116	0.000108653	145.69	98.407	565.928	-0.32909	172830000	15150000	44218000	113460000	0.518637	Q8C0V9	542	FERM domain-containing protein 6	Frmd6	_TSTDRHS(ph)LSLDDIR_
0.00417777	NaN	NaN	0.105544	-0.313638	-0.366801	-0.14268	0.905835	T	2	0.930973	2.9545e-18	200.45	200.45	864.89	-0.1106	53963000	17223000	16587000	20153000	0.511735	Q6PDH0-2	524	Pleckstrin homology-like domain family B member 1	Phldb1	_TRS(ph)PSPT(ph)LGESLAPR_
NaN	NaN	0.190804	0.224287	NaN	-0.0560262	0.119689	1.0865	S	3	0.999998	7.34695e-05	111.64	72.315	632.663	0.33484	95978000	22581000	29580000	43817000	0.510883	Q3TKT4-2	1419	Transcription activator BRG1	Smarca4	_GRPPAEKLS(ph)PNPPNLTK_
NaN	NaN	-0.198924	-0.0534637	-0.0760978	0.064469	-0.0660042	0.95528	S	3	1	6.67497e-29	198.85	161.91	712.7	0.05404	1674000000	357650000	532970000	783380000	0.510565	Q6PGL7	388	WASH complex subunit FAM21	Fam21	_ARPAQAPVSEELPPS(ph)PKPGK_
NaN	NaN	-0.0454463	-0.332862	0.0588013	-0.0817817	-0.100322	0.932825	S	3	0.818813	6.23476e-08	125.23	47.32	834.046	0.3673	16105000	3475700	5841200	6788100	0.503686	Q8CIL4	9	Uncharacterized protein C1orf131 homolog		_(ac)AAEHDSDS(ph)VEPPGSEALLDAVLR_
-0.0201356	-0.0844103	0.241352	0.357496	-0.0316806	0.0211954	0.0806361	1.05748	S	2	1	4.72036e-26	196.55	179.44	1080.95	-0.51558	689060000	158840000	234590000	295640000	0.502609	P58871	1611	182 kDa tankyrase-1-binding protein	Tnks1bp1	_ASRVPS(ph)S(ph)DEEVVEEPQSR_
0.122076	0.147697	-0.139522	NaN	0.37529	NaN	0.126385	1.09156	S	2	0.882619	2.83318e-35	216.29	216.29	822.885	-0.22553	14969000	975710	5560800	8432900	0.499907	Q8K298	293	Actin-binding protein anillin	Anln	_ASS(ph)PVTAATFITENR_
NaN	NaN	-0.239447	-0.100793	0.0567222	-0.0200039	-0.0758805	0.948763	S	2	0.976875	4.87691e-05	132.97	131.32	579.308	0.098875	1503800000	498730000	488090000	517010000	0.499388	Q8BTI8	2535	Serine/arginine repetitive matrix protein 2	Srrm2	_RVPS(ph)PTPVPK_
-0.0407937	-0.0145433	-0.300342	NaN	0.0104934	NaN	-0.0862963	0.941938	S	3	0.76665	0.000159874	106.42	103.26	722.328	1.0597	83330000	21066000	30075000	32189000	0.498427	Q99N57-2	259	RAF proto-oncogene serine/threonine-protein kinase	Raf1	_STS(ph)TPNVHM(ox)VSTTLHVDSR_
-0.0434228	-0.042546	-0.454565	NaN	NaN	NaN	-0.180178	0.882594	S	3	0.89361	1.49008e-11	149.52	149.52	810.052	0.39429	99819000	20912000	33146000	45761000	0.495505	Q61084	176	Mitogen-activated protein kinase kinase kinase 3	Map3k3	_HLSVSSQNPGRSS(ph)PPPGYVPER_
0.227988	0.204642	0.067501	-0.130476	-0.0618874	0.075738	0.0639175	1.0453	S	3	1	0.000242909	128.96	76.358	505.924	-0.072167	2189100000	365520000	759890000	1063700000	0.49523	Q9QXG4	30	Acetyl-coenzyme A synthetase, cytoplasmic	Acss2	_VRGWS(ph)PPPEVRR_
-0.0482779	-0.14468	0.370388	NaN	0.224905	0.121015	0.10467	1.07525	S	2	0.915411	2.87483e-185	263.55	197	902.909	3.4507	448090000	145600000	147220000	155270000	0.493797	P97855	231	Ras GTPase-activating protein-binding protein 1	G3bp1	_STS(ph)PAPADVAPAQEDLR_
0.32458	NaN	NaN	0.198997	-0.0702848	NaN	0.151097	1.11041	S	3	0.931293	0.00482954	78.505	78.505	550.285	0.41601	37212000	7867900	13662000	15683000	0.489417	Q91W39	381	Nuclear receptor coactivator 5	Ncoa5	_LLRSSADS(ph)LPGPISR_
-0.0873348	-0.484913	-0.0893441	0.266397	NaN	-0.312635	-0.141566	0.906535	S	2	0.997305	2.2256e-20	180.1	67.76	1063.53	0.20135	47070000	10968000	16760000	19341000	0.487804	Q8C2Q3	220	RNA-binding protein 14	Rbm14	_S(ph)PPRASYVAPLTAQPATYR_
0.498966	0.834873	NaN	NaN	-0.186607	NaN	0.382411	1.30352	S	3	0.99999	6.08733e-13	169.02	169.02	700.63	-0.39904	18445000	3983500	6007200	8454000	0.479917	P70255	339	Nuclear factor 1 C-type	Nfic	_TEMDKSPFNSPS(ph)PQDSPR_
-0.0353574	-0.491166	-0.111835	-0.0188488	0.0745054	0.040682	-0.0903366	0.939304	S	2	1	4.90197e-33	205.8	143.36	1268.63	-0.34704	513910000	102000000	179670000	232240000	0.477183	Q8CHW4	540	Translation initiation factor eIF-2B subunit epsilon	Eif2b5	_AGS(ph)PQLDDIRVFQNEVLGTLQR_
NaN	-0.0914176	0.61551	NaN	0.250234	NaN	0.258109	1.19591	S	3	0.80016	3.17378e-13	118.54	97.118	1059.19	-0.067028	202070000	60180000	52951000	88939000	0.476985	O54931	799	A-kinase anchor protein 2	Akap2	_VKPPPS(ph)PTTEGPSLQPDLAPEEAAGTQRPK_
0.0343565	0.276675	NaN	NaN	NaN	0.0097772	0.106936	1.07694	S	2	0.999947	0.00106797	102.73	81.565	621.324	-0.70167	51752000	11679000	16841000	23232000	0.473577	A2ARP1	1147	Inositol hexakisphosphate and diphosphoinositol-pentakisphosphate kinase 1	Ppip5k1	_TLHS(ph)PPLQLR_
0.0354831	NaN	0.0750534	-0.0210868	-0.187888	-0.241953	-0.0680782	0.953908	S	3	0.907102	7.12412e-16	163.56	157.11	758.021	-0.26568	948600000	207610000	341710000	399270000	0.472438	Q60953	528	Protein PML	Pml	_ATS(ph)PPHLDGTSNPESTVPEKK_
0.0433446	0.0743684	-0.230888	NaN	0.00834347	-0.377463	-0.096459	0.935326	S	2	0.999994	2.84907e-15	191.93	191.93	861.88	0.21554	122160000	30256000	40337000	51570000	0.472189	O35492	157	Dual specificity protein kinase CLK3	Clk3	_YRS(ph)PEPDPYLSYR_
1.29707	-0.300235	0.391878	0.417056	-0.644262	0.627327	0.298139	1.22956	S	3	0.99914	2.50027e-08	181.68	45.077	467.881	0.050887	5921600000	2072400000	2464100000	1385000000	0.471301	P48678;P48678-2	392	Prelamin-A/C;Lamin-A/C	Lmna	_LRLS(ph)PS(ph)PTSQR_
0.0487942	-0.168431	0.190046	NaN	-0.18636	-0.773368	-0.177864	0.884011	S	2	0.999131	4.46671e-19	195.77	195.77	954.414	-1.6826	31696000	10477000	10131000	11089000	0.467823	Q6NVF4	1015	DNA helicase B	Helb	_IGDGFPFDEES(ph)PSKFR_
NaN	0.0432046	-0.168869	-0.224216	0.0370308	NaN	-0.0782123	0.947231	S	2	1	2.37173e-89	247.36	247.36	909.352	1.8498	249590000	82488000	69567000	97538000	0.467358	P11499	255	Heat shock protein HSP 90-beta	Hsp90ab1	_IEDVGS(ph)DEEDDSGKDK_
0.102457	-0.529989	NaN	NaN	-0.251968	NaN	-0.2265	0.854706	S	2	0.981895	1.89602e-07	135.3	135.3	1149.54	-0.7573	21442000	7767300	7468300	6206300	0.46668	Q3TZZ7	682	Extended synaptotagmin-2	Esyt2	_EPTPSIAS(ph)DIS(ph)LPIATQELR_
-0.101474	-0.164464	-0.314948	NaN	0.16092	-0.00471089	-0.0849354	0.942827	S	2	0.999998	6.21245e-29	204.07	194.05	842.862	-0.55037	222520000	46865000	72059000	103600000	0.461542	Q6PDG5	283	SWI/SNF complex subunit SMARCC2	Smarcc2	_TLTDEVNS(ph)PDSDRR_
NaN	NaN	0.0890913	NaN	-0.0250889	0.397365	0.153789	1.11249	S	2	1	1.66054e-05	129.01	129.01	730.866	0.3051	86144000	25841000	25551000	34751000	0.459503	Q8K019	299	Bcl-2-associated transcription factor 1	Bclaf1	_S(ph)PAKTITPQNAPR_
-1.62651	-0.240469	-0.274442	-0.147618	0.260146	0.266637	-0.29371	0.815802	S	2	1	9.79422e-90	297.68	297.68	1029.44	0.1575	166420000	98313000	41737000	26373000	0.457634	P14873	1911	Microtubule-associated protein 1B;MAP1 light chain LC1	Map1b	_TIKS(ph)PCDSGYSYETIEK_
-0.150193	-0.0406008	0.148739	-0.199951	-0.0319461	-0.03143	-0.050897	0.965336	S	2	0.99628	1.98101e-18	209.66	93.495	865.909	-0.25146	1763800000	519980000	578160000	665660000	0.45743	Q62093	26	Serine/arginine-rich splicing factor 2	Srsf2	_VDNLTYRTS(ph)PDTLR_
NaN	NaN	-0.137949	0.142871	0.432318	0.0771063	0.128586	1.09322	S	2	0.999974	2.48772e-36	221.25	197.85	1005.92	0.064544	94397000	30833000	26274000	37291000	0.450526	Q64511	1509	DNA topoisomerase 2-beta	Top2b	_IVETINS(ph)DS(ph)DSEFGIPK_
0.0441843	0.0169242	0.143263	-0.0732718	-0.229027	-0.387298	-0.080871	0.945487	S	2	1	9.19391e-62	277.25	97.776	1063.35	0.00078564	145010000	41625000	47314000	56073000	0.446471	P99027	102	60S acidic ribosomal protein P2	Rplp2	_KEES(ph)EES(ph)DDDM(ox)GFGLFD_
-0.122711	NaN	NaN	NaN	0.354903	0.304044	0.178745	1.1319	S	3	1	1.39112e-17	176.57	88.561	679.001	0.0034367	56651000	24244000	17334000	15073000	0.444609	Q02819	456	Nucleobindin-1	Nucb1	_KVPEQPPELPQLDS(ph)QHL_
NaN	-0.178453	0.0254541	0.0426443	NaN	-0.127731	-0.0595213	0.959582	S	3	0.999929	0.000336712	94.717	94.717	551.289	-0.37254	563270000	130990000	173750000	258530000	0.44458	Q01853	702	Transitional endoplasmic reticulum ATPase	Vcp	_LAIRES(ph)IESEIRR_
NaN	NaN	-0.326968	-0.211832	0.105142	0.00662125	-0.106759	0.928672	S	2	0.999998	0.00672827	103.9	103.9	819.88	0.46025	9852600	2841100	3309300	3702200	0.444566	Q7TSH2	4	Phosphorylase b kinase regulatory subunit beta	Phkb	_(ac)ANS(ph)PDAAFSSPALLR_
NaN	NaN	0.0900404	-0.0478155	0.0122111	0.0896338	0.0360174	1.02528	S	2	1	1.56167e-18	183.07	183.07	959.927	-0.54065	851390000	273880000	276350000	301160000	0.443856	Q3UDE2	11	Tubulin--tyrosine ligase-like protein 12	Ttll12	_(ac)MEIQSGPQPGS(ph)PGRAER_
NaN	-0.629189	NaN	NaN	0.178619	-0.387638	-0.279402	0.823932	S	2	0.962513	2.88376e-08	120.64	120.64	1109.55	-0.57776	6869900	3001800	2203800	1664300	0.439515	Q3TZZ7	679	Extended synaptotagmin-2	Esyt2	_EPTPS(ph)IASDISLPIATQELR_
0.095587	0.0875986	NaN	NaN	NaN	-0.0352243	0.0493204	1.03478	S	2	0.869263	0.00252227	129.37	118.37	643.3	-0.81201	23159000	3646700	9303200	10209000	0.438686	Q61315	2837	Adenomatous polyposis coli protein	Apc	_RHS(ph)GSYLVTSV_
-0.302813	0.417596	NaN	0.434134	0.251325	-0.0670771	0.146633	1.10698	T	3	0.966971	1.3849e-33	174.75	106.6	1112.52	0.2687	490590000	145470000	142660000	202470000	0.436378	Q60876	36	Eukaryotic translation initiation factor 4E-binding protein 1	Eif4ebp1	_RVALGDGVQLPPGDYSTT(ph)PGGTLFSTT(ph)PGGTR_
0.649845	-0.0555163	NaN	NaN	0.137241	NaN	0.243857	1.18415	S	2	1	0.00128497	129.82	75.695	530.241	0.024563	114670000	42330000	34595000	37748000	0.436188	Q8BTI8	1998	Serine/arginine repetitive matrix protein 2	Srrm2	_S(ph)RS(ph)PLAIR_
-0.43571	0.893129	NaN	NaN	NaN	2.88047	1.11263	2.16239	S	3	1	1.95096e-07	168.42	168.42	780.389	0.19408	23700000	3217900	1713500	18768000	0.434688	Q62318	489	Transcription intermediary factor 1-beta	Trim28	_VS(ph)LERLDLDLTSDSQPPVFK_
0.364124	1.41527	0.575409	NaN	-0.609464	NaN	0.436335	1.35316	S	2	0.995681	2.6479e-06	98.657	58.071	716.341	0.20298	103820000	20121000	31599000	52099000	0.430311	Q61235	90	Beta-2-syntrophin	Sntb2	_GPAGEASAS(ph)PPVRR_
-0.0962213	NaN	0.453544	0.185993	NaN	NaN	0.181105	1.13375	S	2	0.998883	3.40309e-08	166.57	166.57	1159	0.59285	52064000	12001000	16881000	23182000	0.429372	P58871	1607	182 kDa tankyrase-1-binding protein	Tnks1bp1	_AS(ph)RVPSS(ph)DEEVVEEPQSRR_
NaN	NaN	-0.144074	-0.136363	0.493852	0.674641	0.222014	1.16636	S	3	1	3.40515e-05	134.61	104.59	613.634	0.20182	173650000	27536000	50328000	95788000	0.428697	Q80TH2-2	1324	Protein LAP2	Erbb2ip	_HPS(ph)REQLIDYLM(ox)LK_
-0.0867065	0.165815	NaN	NaN	NaN	0.523763	0.200957	1.14946	S	2	0.999823	0.00012571	116.21	103.4	945.923	-0.18561	25420000	7155900	7737100	10527000	0.426914	O55143	663	Sarcoplasmic/endoplasmic reticulum calcium ATPase 2	Atp2a2	_AFTGREFDELSPS(ph)AQR_
-0.0330823	NaN	-0.067455	0.0626743	0.14104	0.0909888	0.0388332	1.02728	S	2	0.999839	3.87903e-61	258.9	219.52	799.395	-0.54344	105940000	18812000	25470000	61655000	0.426884	O08784	593	Treacle protein	Tcof1	_AGAVTSSASLSS(ph)PALAK_
0.1133	0.738465	-0.133432	NaN	-0.257442	0.458382	0.183855	1.13591	S	3	1	0.00133601	107.21	82.55	636.339	-0.22419	934020000	331120000	275330000	327570000	0.424574	P35831	434	Tyrosine-protein phosphatase non-receptor type 12	Ptpn12	_NLS(ph)FEIKKVPLQEGPK_
NaN	NaN	0.265197	-0.0772694	NaN	0.151859	0.113262	1.08167	S	4	0.898963	1.33914e-08	122.49	102.43	672.578	1.9167	920790000	317960000	291320000	311520000	0.422915	Q8C052	462	Microtubule-associated protein 1S;MAP1S heavy chain;MAP1S light chain	Map1s	_RPVVTTHDLEAPSRANS(ph)QDSLASR_
NaN	NaN	-0.110651	-0.348537	NaN	0.0603242	-0.132955	0.911962	S	3	0.997514	1.23471e-05	147.09	85.362	799.647	0.20251	67260000	20352000	19361000	27546000	0.421756	P17095	99	High mobility group protein HMG-I/HMG-Y	Hmga1	_KLEKEEEEGIS(ph)QES(ph)SEEEQ_
NaN	NaN	0.138159	0.218719	-0.0696184	NaN	0.0957533	1.06862	S	2	0.999993	9.93701e-18	200.99	200.99	887.887	-0.28212	240620000	58094000	77216000	105310000	0.419146	Q61136	437	Serine/threonine-protein kinase PRP4 homolog	Prpf4b	_SKDAS(ph)PINRWS(ph)PTR_
-0.238902	-0.225363	0.0352017	-0.00492797	0.0949116	NaN	-0.0678159	0.954081	S	3	0.999904	1.00756e-29	189.2	78.755	1009.09	0.036458	140780000	38509000	48336000	53933000	0.418904	Q9QXS1;Q9QXS1-3	4501	Plectin	Plec	_RGS(ph)FDATGSGFSM(ox)TFSSSSYSSSGYGRR_
-1.62883	NaN	1.73448	NaN	1.51526	1.76145	0.845591	1.797	S	2	0.935782	0.000561998	103.6	103.6	612.329	-0.25337	65524000	9347100	13663000	42514000	0.418352	Q8VC03	177	Echinoderm microtubule-associated protein-like 3	Eml3	_KAAS(ph)SANLLLR_
-0.398398	-0.521598	-0.259616	0.00317045	0.31823	0.111298	-0.124486	0.917331	S	2	0.995099	1.49954e-09	175.39	175.39	718.873	0.18123	279470000	81359000	105050000	93056000	0.411922	P43274	36	Histone H1.4	Hist1h1e	_KTS(ph)GPPVSELITK_
0.0287106	-0.0247367	0.0734089	-0.0397404	-0.185622	-0.0568514	-0.0341385	0.976615	S	3	0.997971	1.76598e-21	226.45	226.45	691.672	-0.66623	1478500000	346090000	519410000	613000000	0.411437	Q80X50-5	634	Ubiquitin-associated protein 2-like	Ubap2l	_RYPSSISSS(ph)PQKDLTQAK_
-0.122476	0.0728604	NaN	NaN	NaN	-0.372113	-0.140576	0.907157	S	2	0.999999	2.4384e-26	201.61	201.61	1102.51	-0.18077	80933000	23459000	27382000	30092000	0.410109	Q80UZ2	585	Protein SDA1 homolog	Sdad1	_YLEIDS(ph)DEESRGELLSLR_
NaN	NaN	NaN	0.0661237	0.0451634	-0.0231232	0.029388	1.02058	T	3	1	0.000617753	105.39	105.39	706.995	0.12593	62062000	14570000	23578000	23914000	0.409733	P56480	475	ATP synthase subunit beta, mitochondrial	Atp5b	_FLSQPFQVAEVFT(ph)GHM(ox)GK_
0.142087	-0.0621584	0.108357	0.0415233	-0.0921864	0.0786098	0.0360387	1.02529	S	2	1	4.22022e-14	206.63	161.82	712.353	-0.32347	279250000	84673000	92836000	101740000	0.406834	Q8K4L3	227	Supervillin	Svil	_SISFPEVPRS(ph)PK_
0.0213375	0.123799	0.0970714	-0.0989381	0.0213375	0.013641	0.029708	1.02081	S	3	1	7.06717e-21	143.54	139.31	1305.56	0.10111	4541100000	1419900000	1334400000	1786800000	0.405506	Q8VEK3	247	Heterogeneous nuclear ribonucleoprotein U	Hnrnpu	_AKS(ph)PQPPVEEEDEHFDDTVVCLDTYNCDLHFK_
NaN	NaN	-0.373795	-0.164157	NaN	0.0973411	-0.14687	0.903208	S	2	0.995781	0.00667648	99.409	99.409	789.347	0.035261	589290000	152500000	201570000	235230000	0.404636	Q6PDM2	201	Serine/arginine-rich splicing factor 1	Srsf1	_VKVDGPRS(ph)PS(ph)YGR_
0.219463	-0.0721187	0.0207689	-0.0408086	0.0875986	0.0214797	0.0393971	1.02768	S	3	1	6.68981e-29	208.13	91.889	910.429	0.37388	1327400000	455120000	374840000	497390000	0.40136	Q8R1Q8	207	Cytoplasmic dynein 1 light intermediate chain 1	Dync1li1	_LIRDFQEYVEPGEDFPAS(ph)PQRR_
0.0875986	-0.0553215	NaN	NaN	0.450485	NaN	0.160921	1.118	S	2	0.999998	1.14755e-10	188.71	188.71	756.359	0.13139	99036000	29054000	29417000	40566000	0.401183	Q9JI99	101	Sphingosine-1-phosphate phosphatase 1	Sgpp1	_RNS(ph)LTGEEGELVK_
NaN	NaN	0.00158601	-0.183196	0.00345838	-0.00293167	-0.0452707	0.969108	S	2	0.999975	0.000128785	122.33	122.33	578.274	0.40326	606970000	142940000	211080000	252960000	0.400597	Q80TL7	1213	Protein MON2 homolog	Mon2	_TDS(ph)IGEKLGR_
0.0607391	-0.0245605	NaN	NaN	-0.261016	-0.0439285	-0.0671915	0.954494	S	2	0.999979	2.54259e-10	181.51	181.51	823.359	0.47963	106250000	58052000	23193000	25002000	0.399109	O35887	69	Calumenin	Calu	_SFDQLTPEES(ph)KER_
-0.0169206	0	-0.416346	NaN	NaN	NaN	-0.144422	0.904742	S	2	0.931439	0.00550211	77.593	77.593	665.356	-0.049101	39818000	14781000	12278000	12759000	0.398286	Q91YL3	56	Uridine-cytidine kinase-like 1	Uckl1	_LLPPVGTGRS(ph)PR_
NaN	NaN	NaN	-0.0253092	-0.251951	0.0139266	-0.0877779	0.940971	S	4	1	4.70601e-47	205	205	1040.95	0.029291	43345000	12358000	13461000	17527000	0.397404	Q9ERG2	257	Striatin-3	Strn3	_RPPGDVLETFNFLENADDS(ph)DEEENDM(ox)IEGIPEGKDK_
0.56306	NaN	NaN	NaN	0.117429	-0.0798287	0.20022	1.14887	S	2	0.995209	1.52849e-37	218.72	218.72	930.479	0.51765	27564000	7719400	7610800	12234000	0.394919	Q6Y7W8	26	PERQ amino acid-rich with GYF domain-containing protein 2	Gigyf2	_ALSSGGSITS(ph)PPLSPALPK_
NaN	NaN	-0.213588	0.0220482	NaN	-0.0329938	-0.0748444	0.949445	S	3	0.846723	0.00465204	75.589	75.589	568.961	-0.035184	334500000	71083000	113640000	149780000	0.394399	Q64362	34	AKT-interacting protein	Aktip	_TLAGDVKTSPPRS(ph)APK_
-0.0695579	-0.0844103	0.298541	0.231555	-0.0316806	0.0211954	0.0609405	1.04315	S	2	1	4.72036e-26	196.55	196.55	1080.95	0.32025	693480000	157600000	236680000	299190000	0.394178	P58871	1612	182 kDa tankyrase-1-binding protein	Tnks1bp1	_ASRVPS(ph)S(ph)DEEVVEEPQSR_
-0.260273	0.0416635	NaN	NaN	-0.0605327	NaN	-0.0930473	0.93754	S	3	1	1.08406e-29	186.84	148.19	1015.16	-0.85945	171960000	27252000	64440000	80266000	0.393523	O08715-4	88	A-kinase anchor protein 1, mitochondrial	Akap1	_RLS(ph)EEACPGVLSVAPTVTQPPGREEQR_
NaN	NaN	0.141433	-0.0654004	0.218347	-0.0342342	0.0650364	1.04611	S	2	1	8.17686e-16	166.52	157.2	649.275	-0.19425	205920000	66168000	66810000	72944000	0.385014	Q8BTM8	1459	Filamin-A	Flna	_CSGPGLS(ph)PGMVR_
0.365021	0.161952	-0.208828	-0.0579172	0.196859	NaN	0.0914173	1.06542	S	2	1	0.000378812	128.85	108.35	527.258	-0.7078	123770000	45598000	33926000	44245000	0.380969	Q80YR9	683	RNA-binding protein 12B-A;RNA-binding protein 12B-B	Rbm12ba;Rbm12bb	_RVS(ph)VEDLR_
0.483983	0.40305	-0.0617217	0.157561	-0.0830037	-0.263006	0.106144	1.07635	S	2	0.995695	7.07722e-31	196.14	72.959	1503.72	-0.193	268390000	47350000	89658000	131390000	0.379026	O08784	169	Treacle protein	Tcof1	_KSAEPLANTVLAS(ph)ETEEEGNAQALGPTAK_
0.272501	0.462052	NaN	-0.133195	0.00187425	-0.0887763	0.102891	1.07392	S	2	0.999276	0.00390644	93.839	90.913	559.25	0.01681	151190000	56872000	47805000	46508000	0.37859	Q8BTI8	2648	Serine/arginine repetitive matrix protein 2	Srrm2	_SLSYS(ph)PVER_
0.0116388	-0.130555	-0.633837	NaN	0.127897	NaN	-0.156214	0.897377	T	3	1	1.12026e-19	175.26	171.71	687.006	-0.13634	33180000	6361200	11865000	14954000	0.376313	Q8CHP6	607	Polyhomeotic-like protein 3	Phc3	_M(ox)DRT(ph)PPPPTLSPAAVTVGR_
NaN	NaN	0.133958	0.0706641	0.0313951	-0.0746082	0.0403523	1.02836	S	3	0.994568	0.00104868	88.075	40.52	604.251	0.0014417	183060000	50457000	62072000	70534000	0.372172	Q8R4X3	422	RNA-binding protein 12	Rbm12	_S(ph)RS(ph)PHEAGFCVYLK_
NaN	NaN	NaN	0.0200577	-0.0183373	-0.348078	-0.115453	0.923093	S	2	1	8.17692e-31	220.82	193.27	936.407	0.31474	20493000	5752200	7094000	7646500	0.369321	Q5PSV9	168	Mediator of DNA damage checkpoint protein 1	Mdc1	_VLLAADS(ph)EEEGDFPSGR_
NaN	NaN	NaN	-0.0300593	-0.188167	0.0292761	-0.0629835	0.957282	T	2	0.999772	1.13171e-07	148.52	140.8	807.868	0.17481	493340000	176990000	175440000	140900000	0.362365	Q3UHJ0	618	AP2-associated protein kinase 1	Aak1	_VGSLT(ph)PPS(ph)SPKTQR_
-0.114972	0.279174	NaN	-0.26112	NaN	-0.466915	-0.140958	0.906917	S	3	1	2.31202e-10	167.28	132.13	844.705	0.16789	172090000	34734000	63166000	74188000	0.359634	B2RRE7	1016	OTU domain-containing protein 4	Otud4	_LQRPKEES(ph)S(ph)EDENEVSNILR_
NaN	NaN	-0.0910334	0.140909	0.130272	0.0133551	0.0483758	1.0341	S	3	0.976823	0.00754219	69.522	69.522	646.267	0.10989	88269000	25516000	29718000	33036000	0.354806	Q69ZH9	619	Rho GTPase-activating protein 23	Arhgap23	_SKS(ph)CDDGLNTFRDEGR_
-0.0154763	0.0306892	NaN	-0.48562	NaN	NaN	-0.156802	0.897011	S	3	0.878183	1.81931e-14	156.05	125.04	869.757	0.24308	369520000	167400000	117600000	84531000	0.354448	O08539	332	Myc box-dependent-interacting protein 1	Bin1	_VNHEPEPASGASPGATIPKS(ph)PSQLR_
-0.120137	-0.0318576	NaN	0.0586628	-0.112771	0.0453032	-0.03216	0.977955	S	3	0.940821	7.18589e-68	263.09	180.44	891.035	-0.41235	163970000	39046000	55345000	69577000	0.354422	Q9R0P4	17	Small acidic protein	Smap	_RSAS(ph)PDDDLGSSNWEAADLGNEER_
NaN	NaN	0.0199154	NaN	-0.00257025	-0.500851	-0.161168	0.8943	S	3	0.999999	3.86818e-13	151.95	144.7	883.707	-0.20404	89977000	19372000	34117000	36488000	0.353506	Q05D44	139	Eukaryotic translation initiation factor 5B	Eif5b	_TARPNSEAPLS(ph)GS(ph)EDADDSNKLSK_
NaN	NaN	-0.130855	0.207893	0	0.218347	0.0738463	1.05252	S	3	0.999948	1.95072e-11	147.16	147.16	827.729	-0.31735	144680000	44868000	40058000	59751000	0.348991	Q99NB9	129	Splicing factor 3B subunit 1	Sf3b1	_TM(ox)IIS(ph)PERLDPFADGGKTPDPK_
-0.150882	-0.0741676	0.118759	NaN	0.420186	0.0999011	0.0827593	1.05904	S	3	0.999991	1.445e-29	188.15	154.95	1055.77	0.14908	515060000	149470000	173350000	192240000	0.347995	Q08943-2	444	FACT complex subunit SSRP1	Ssrp1	_GLKEGINPGYDDYADS(ph)DEDQHDAYLER_
-0.00804374	0.0243196	0.164271	-0.0647364	-0.0183373	0.0608775	0.0263919	1.01846	S	3	1	4.40453e-05	122.93	121.45	518.94	0.3196	12105000000	3656900000	3647100000	4800800000	0.343212	Q8K019	529	Bcl-2-associated transcription factor 1	Bclaf1	_SIFREES(ph)PLRIK_
NaN	NaN	0.356031	NaN	0.218967	-0.154329	0.140223	1.10208	S	2	0.817877	0.00057487	115.1	102.5	608.79	-0.53335	280810000	100490000	61216000	119100000	0.342083	Q52KI8	713	Serine/arginine repetitive matrix protein 1	Srrm1	_APQTS(ph)SPPPVR_
NaN	NaN	-0.0621284	NaN	0.0586628	-0.209545	-0.0710035	0.951976	S	2	0.999989	2.79462e-19	165.53	165.53	1437.11	0.36066	58853000	20212000	19212000	19429000	0.340514	Q64511	1453	DNA topoisomerase 2-beta	Top2b	_SEDDSAKFDS(ph)NEEDTASVFAPSFGLK_
-0.808766	NaN	NaN	-0.0171834	NaN	0.0640551	-0.253965	0.838589	S	3	0.978423	1.3576e-07	137.13	137.13	800.035	-0.19967	19438000	4489200	7115700	7833400	0.339202	Q56A08	10	G patch domain and KOW motifs-containing protein	Gpkow	_(ac)AGRESPPPS(ph)APSM(ox)APISFGFTR_
-0.046623	NaN	-0.29078	-0.0662612	0.258097	-0.254978	-0.080109	0.945986	S	4	0.959343	1.06951e-08	94.019	87.091	805.123	-0.35303	13545000	2062200	5219500	6263000	0.339115	Q923E4	14	NAD-dependent protein deacetylase sirtuin-1;SirtT1 75 kDa fragment	Sirt1	_(ac)ADEVALALQAAGS(ph)PSAAAAM(ox)EAASQPADEPLR_
NaN	NaN	0.0287106	0.00187425	-0.416519	0.0219061	-0.0910071	0.938867	S	2	0.999972	7.56935e-09	129.43	129.43	1053.45	0.14049	103640000	21688000	36444000	45512000	0.333727	P97801	10	Survival motor neuron protein	Smn1	_(ac)AM(ox)GSGGAGS(ph)EQEDTVLFRR_
NaN	NaN	0.173255	-0.111025	0.129745	0.0196308	0.0529014	1.03735	S	3	0.935555	7.47588e-09	127.41	127.41	1196.17	-0.20445	52254000	9084900	20410000	22759000	0.331765	Q8K2J0	492	1-phosphatidylinositol 4,5-bisphosphate phosphodiesterase delta-3	Plcd3	_SEDGRILS(ph)DREEEEEEEEEAEEALEAAEQR_
0.194591	NaN	0.0953169	0.222805	-0.182999	-0.0291317	0.0601164	1.04255	S	3	1	5.05716e-18	167.85	148.06	901.374	-0.34033	152470000	39791000	44913000	67765000	0.329396	Q6P8I4	119	PEST proteolytic signal-containing nuclear protein	Pcnp	_TLSVAAAFNEDEDS(ph)EPEEM(ox)PPEAK_
NaN	NaN	-0.392364	-0.947139	NaN	0.344715	-0.331596	0.794657	S	3	1	0.000152587	136.81	136.81	695.349	0.30734	8832700	3905300	1867200	3060300	0.328839	Q9CPQ3	15	Mitochondrial import receptor subunit TOM22 homolog	Tomm22	_(ac)AAAVAAAGAGEPLS(ph)PEELLPK_
0.00532815	0.00920381	NaN	NaN	-0.182557	NaN	-0.0560083	0.961922	S	2	0.995523	2.41362e-42	217.33	217.33	1287.56	-0.35915	65166000	20695000	17176000	27294000	0.328357	Q6PGL7	614	WASH complex subunit FAM21	Fam21	_TSALLFSS(ph)DEEDQWNIADSHTK_
0.00230651	0.17031	0.0650208	NaN	0.00331442	-0.0780915	0.032572	1.02283	S	3	1	0.000532991	133.32	133.32	669.633	0.87589	96051000	30483000	27611000	37957000	0.324229	Q9WV92-3;Q9WV92-6	96	Band 4.1-like protein 3	Epb41l3	_QLEYQQFEDDKLS(ph)QR_
NaN	NaN	0.175812	0.109829	-0.0175193	-0.0787769	0.0473361	1.03336	S	3	0.999071	7.66923e-27	178.35	128.98	997.781	-0.34686	847520000	301660000	266330000	279530000	0.323341	Q64511	1568	DNA topoisomerase 2-beta	Top2b	_KTSFDQDS(ph)DVDIFPSDFTSEPPALPR_
-0.317067	0.13606	0.496309	NaN	0.233765	NaN	0.137267	1.09982	S	3	0.999997	1.49637e-05	132.31	132.31	626.635	-0.17845	122450000	48531000	37307000	36608000	0.321262	Q8BH74	87	Nuclear pore complex protein Nup107	Nup107	_HPDISYILGTEGRS(ph)PR_
-0.00830491	0.0945064	-0.265535	-0.183163	0.0234682	0.0669503	-0.0453464	0.969057	T	2	0.999866	3.54576e-13	206.97	201.46	764.386	0.0044515	115380000	30751000	35928000	48700000	0.319229	Q6ZQ58	626	La-related protein 1	Larp1	_ILIVTQT(ph)PPYM(ox)R_
0.287945	0.063779	-0.0634393	-0.112085	0.067914	0.0156403	0.0432924	1.03046	S	3	1	2.9345e-26	204.12	133.52	828.743	0.19977	1908700000	114500000	582590000	1211600000	0.317695	Q9DBC7	83	cAMP-dependent protein kinase type I-alpha regulatory subunit	Prkar1a	_TGIRTDSREDEIS(ph)PPPPNPVVK_
-0.114067	NaN	NaN	NaN	0.195474	0.168385	0.0832642	1.05941	S	2	0.999498	1.17867e-08	106.98	106.98	1590.73	0.46648	39032000	2470200	15665000	20897000	0.310911	P47791	29	Glutathione reductase, mitochondrial	Gsr	_(ac)AS(ph)PGEPQPPAPDTSSFDYLVIGGGSGGLASAR_
0.0677764	0.0827026	-0.20553	-0.308126	0.0226164	0.0408223	-0.0499565	0.965965	S	2	1	4.72921e-05	143.94	126.71	767.829	-0.1408	430160000	104160000	148860000	177140000	0.308742	Q9D0B0	212	Serine/arginine-rich splicing factor 9	Srsf9	_GS(ph)PHYFSPFRPY_
0.037593	0.166587	-0.0253385	-0.0347366	0.0082	-0.0157971	0.0227513	1.0159	S	4	1	1.22876e-26	139.22	70.465	917.143	0.22199	3988300000	1012600000	1205900000	1769800000	0.308397	P70288	394	Histone deacetylase 2	Hdac2	_MLPHAPGVQMQAIPEDAVHEDS(ph)GDEDGEDPDKR_
NaN	NaN	-0.480196	-0.0630323	0.254836	-0.185917	-0.118578	0.921095	S	3	0.998507	2.51353e-15	174.59	170.06	615.642	-0.081223	507840000	114610000	185600000	207630000	0.307482	Q8BKC8	277	Phosphatidylinositol 4-kinase beta	Pi4kb	_SKS(ph)DATASISLSSNLKR_
-0.198593	-0.219673	0.182438	-0.0415062	0.444455	0.333996	0.0835195	1.0596	S	2	1	2.09839e-36	217.89	217.89	1037.52	0.13744	132160000	19885000	41972000	70307000	0.303903	O89032	812	SH3 and PX domain-containing protein 2A	Sh3pxd2a	_RGS(ph)ADIIPLTATTPPCVPK_
NaN	0.198997	0.178237	NaN	-0.341939	-0.716742	-0.170362	0.88862	S	2	0.999459	1.30381e-125	243.04	243.04	767.867	-1.9491	120930000	40496000	43177000	37258000	0.303755	P37913	51	DNA ligase 1	Lig1	_NQVVPESDS(ph)PVKR_
0.206268	NaN	NaN	0.202512	0.114634	-0.215932	0.0768705	1.05473	T	2	0.997787	3.22558e-32	229.9	188.12	869.376	-0.022764	35074000	7540000	9192400	18341000	0.303182	Q62188	509	Dihydropyrimidinase-related protein 3	Dpysl3	_GM(ox)YDGPVFDLTTT(ph)PK_
0.220578	-0.136823	0.178237	0.138159	0.121944	-0.204915	0.0528632	1.03732	S	4	0.999812	4.98787e-18	164.16	106.11	789.865	-0.18569	963900000	283500000	318490000	361910000	0.301515	O70318	38	Band 4.1-like protein 2	Epb41l2	_AKEVENEQTPVS(ph)EPEEEKGSQPGPPVER_
-0.0488897	-0.195632	NaN	NaN	0.0626743	NaN	-0.060616	0.958855	T	3	0.99828	0.019645	73.918	73.918	660.622	0.020267	26992000	4912500	10942000	11138000	0.298601	Q03147	170	Cyclin-dependent kinase 7	Cdk7	_SFGS(ph)PNRAYT(ph)HQVVTR_
-1.2501	-1.16369	NaN	2.18514	-1.17332	-1.05448	-0.49129	0.711389	S	2	1	6.74301e-15	180.05	178.32	816.897	0.2846	92887000	21407000	37055000	34425000	0.297611	Q62101	203	Serine/threonine-protein kinase D1	Prkd1	_RLS(ph)NVS(ph)LTGLGTVR_
-0.0890065	-0.0401853	NaN	0.142217	NaN	0.19333	0.0515889	1.03641	S	2	1	3.54658e-08	164.53	122.08	673.347	0.075176	653290000	143190000	204510000	305590000	0.295218	Q6NZC7	748	SEC23-interacting protein	Sec23ip	_KLS(ph)VGAYVSSVR_
0.261471	0.00647761	NaN	NaN	-0.0980422	0.0536674	0.0558933	1.0395	S	2	0.986184	1.46671e-61	271.72	271.72	1044.42	0.14616	142880000	40156000	44829000	57890000	0.290058	Q52KI8	915	Serine/arginine repetitive matrix protein 1	Srrm1	_KETES(ph)EAEDDNLDDLER_
NaN	NaN	0.718964	-0.0516982	-0.30927	0.29231	0.162577	1.11928	S	3	0.999987	3.89694e-05	125.45	107.15	658.963	0.82848	253630000	59048000	83015000	111570000	0.285543	Q923D5	237	WW domain-binding protein 11	Wbp11	_RRDEDM(ox)LYS(ph)PELAQR_
0.910195	0.397255	-0.413384	NaN	NaN	NaN	0.298022	1.22946	S	3	0.999787	0.000309634	101.53	95.954	587.985	0.86763	55479000	20746000	10725000	24008000	0.283879	Q8K400	760	Syntaxin-binding protein 5	Stxbp5	_KLS(ph)LPTDLKPDLDVK_
NaN	NaN	-0.0872582	-0.0166871	0.0901759	0.188148	0.0435946	1.03068	T	3	1	4.36932e-26	190.48	166.01	875.061	0.33889	441970000	96468000	154230000	191280000	0.281663	Q61029;Q61033	74	Lamina-associated polypeptide 2, isoforms beta/delta/epsilon/gamma;Lamina-associated polypeptide 2, isoforms alpha/zeta	Tmpo;Tmpo	_GPPDFSSDEEREPT(ph)PVLGSGASVGR_
0.137372	0.210513	0.0100636	-0.114067	-0.0153304	-0.0298384	0.033119	1.02322	S	2	0.99412	4.05073e-08	151.44	106.58	691.821	0.1288	627510000	158200000	207600000	261720000	0.279168	Q6A0A2	603	La-related protein 4B	Larp4b	_SPS(ph)PVHLPEDPK_
0.0839282	-0.82846	0.402067	0.269273	0.569977	0.328377	0.137527	1.10002	S	2	0.999997	3.46052e-08	177.38	118.51	701.318	1.1221	7887800000	2358500000	4178800000	1350500000	0.275846	P48678;P48678-2	390	Prelamin-A/C;Lamin-A/C	Lmna	_LRLS(ph)PS(ph)PTSQR_
NaN	NaN	0.259182	NaN	-0.437428	-0.302102	-0.160116	0.894953	S	2	0.977419	1.87421e-05	151.7	147.73	711.348	-0.60809	77090000	17573000	24817000	34700000	0.274837	P83093	523	Stromal interaction molecule 2	Stim2	_RSIVPSS(ph)PQSQR_
-0.0364963	-0.0633488	-0.0167017	0.218471	-0.0427391	0.13014	0.0315542	1.02211	S	2	0.999977	4.82987e-16	194.77	194.77	724.369	-0.077908	102350000	10165000	38113000	54073000	0.274601	P08228	108	Superoxide dismutase [Cu-Zn]	Sod1	_VISLS(ph)GEHSIIGR_
0.157044	0.123269	-1.53441	NaN	NaN	NaN	-0.418033	0.748444	S	2	0.999982	0.00332851	81.346	81.346	700.34	-0.0081594	35103000	10738000	13372000	10993000	0.274034	Q8BTI8	2347	Serine/arginine repetitive matrix protein 2	Srrm2	_VPLSAYDRVS(ph)GR_
NaN	NaN	0.297954	0.696528	-0.135539	-0.249977	0.152242	1.11129	S	2	0.881261	0.00466736	85.837	85.837	658.293	0.3467	415430000	167050000	127150000	121240000	0.273712	Q3TLH4	1516	Protein PRRC2C	Prrc2c	_SFS(ph)SQRPGVDR_
-0.0209697	0.103531	NaN	NaN	NaN	-0.45801	-0.125149	0.916909	S	2	0.996183	1.85953e-11	188.58	166.52	817.45	-0.38955	19566000	5111200	6572900	7882000	0.268548	P61979-2	216	Heterogeneous nuclear ribonucleoprotein K	Hnrnpk	_IILDLISES(ph)PIKGR_
-0.133891	0.131589	0.347326	NaN	-0.051429	NaN	0.0733987	1.05219	S	3	0.999935	5.44747e-07	118.44	115.54	865.378	0.025403	321900000	99034000	83740000	139120000	0.266465	Q9Z1R2	995	Large proline-rich protein BAG6	Bag6	_TSPEPQRENAS(ph)PAPGTTAEEAMSR_
0.165044	0.0247452	-0.125494	0.0951818	0.0596321	-0.0520572	0.0278419	1.01949	S	2	1	2.17279e-69	271.72	261.82	1060.46	0.42214	2032600000	543860000	663840000	824890000	0.26628	Q05D44	215	Eukaryotic translation initiation factor 5B	Eif5b	_SVPTVDS(ph)GNEDDDSSFKIK_
0.0984196	0.1333	-0.131566	-0.0635599	NaN	0.150949	0.0375087	1.02634	S	2	0.998088	5.84794e-20	225.85	225.85	713.33	0.079377	340000000	116940000	92226000	130840000	0.263442	Q9D620	358	Rab11 family-interacting protein 1	Rab11fip1	_HLFSS(ph)TENLAAR_
NaN	NaN	-0.0292936	0.106616	-0.149665	-0.0740158	-0.0365894	0.974957	S	2	1	1.53007e-38	223.76	133.1	1238.51	0.50048	125610000	27395000	42654000	55561000	0.263364	Q6NZJ6	1597	Eukaryotic translation initiation factor 4 gamma 1	Eif4g1	_SVTAFFNWLREAEDEES(ph)DHN_
NaN	NaN	-0.147106	0.0930192	0.00302647	0.306845	0.0639462	1.04532	S	2	0.816249	1.53e-13	203.32	203.32	691.34	-0.1232	530980000	91359000	195670000	243960000	0.260634	P57776;P57776-3	119	Elongation factor 1-delta	Eef1d	_LSSLEKSS(ph)PTPR_
-0.235773	-0.0923555	NaN	NaN	0.111966	NaN	-0.0720541	0.951283	S	3	0.973164	7.29852e-28	192.64	192.64	847.082	-0.13515	64287000	17959000	21443000	24885000	0.260241	Q8K330-2	7	Protein phosphatase Slingshot homolog 3	Ssh3	_(ac)ALVTVS(ph)RSPPASGHSTPVGPTQDR_
NaN	-0.0998964	0.238787	-0.34344	0.509544	0.166844	0.0943677	1.0676	S	3	0.999788	7.37606e-13	145.77	145.77	895.088	-0.13218	94794000	19602000	34223000	40969000	0.25652	Q9CRA8	23	Exosome complex component RRP46	Exosc5	_RADANLLTDTGTESSPRS(ph)PVCSLR_
0.0866479	-0.0873348	NaN	NaN	-0.147442	NaN	-0.0493762	0.966354	S	3	0.998872	5.73674e-17	157.12	124.31	815.032	0.18742	84123000	20433000	26693000	36996000	0.255993	Q8BR65	234	Sin3 histone deacetylase corepressor complex component SDS3	Suds3	_RPAS(ph)PS(ph)SPEHLPATPAESPAQR_
0.174279	-0.276205	NaN	NaN	NaN	0.690372	0.196148	1.14564	S	3	0.992451	0.00209578	79.652	69.431	697.324	0.41383	131190000	43137000	38232000	49825000	0.255585	Q8BTI8	1077	Serine/arginine repetitive matrix protein 2	Srrm2	_SSS(ph)PVTELTARS(ph)PVKQDK_
-0.265795	-0.43692	NaN	0.261711	NaN	NaN	-0.147001	0.903126	T	3	0.999934	1.54168e-25	169.7	169.7	1226.23	0.021557	34423000	4277300	12081000	18065000	0.2543	Q63918	368	Serum deprivation-response protein	Sdpr	_RGNNSAVGSNADLT(ph)IEEDEEEEPVALQQAQQVR_
-0.0469211	-0.0805608	0.0901759	0.101516	-0.203901	-0.0350174	-0.0291181	0.980019	S	2	0.999999	1.45528e-123	304.42	111.45	784.849	0.34349	5646600000	848580000	2494100000	2303900000	0.252907	Q63918	293	Serum deprivation-response protein	Sdpr	_SSPFKVS(ph)PLS(ph)FGR_
0	-0.375796	0.225275	NaN	0.356256	0.200253	0.0811977	1.0579	S	2	0.999849	0.00011249	111.34	101.9	660.303	-0.23485	165540000	19208000	62987000	83343000	0.252303	Q148V8	970	Protein FAM83H	Fam83h	_RGS(ph)LTFAGESSK_
NaN	NaN	0	NaN	0.0112093	-0.0509507	-0.0132471	0.99086	T	4	0.999999	7.93817e-09	126.51	99.407	764.351	0.54279	106450000	26081000	39919000	40449000	0.251667	Q8BWW9	957	Serine/threonine-protein kinase N2	Pkn2	_GREDVSNFDDEFTSEAPILT(ph)PPREPR_
0.942383	0.533862	NaN	-0.555715	NaN	NaN	0.306844	1.237	S	2	0.93706	2.36936e-36	216.65	183.36	962.433	-0.68581	62459000	25660000	18232000	18567000	0.24917	Q8R1Q8	516	Cytoplasmic dynein 1 light intermediate chain 1	Dync1li1	_KPASVSPTTPTS(ph)PTEGEAS_
-0.0114717	-0.0428283	-0.018235	0.169284	0.0663992	-0.0384508	0.0207828	1.01451	S	3	1	2.34688e-07	141.13	133.32	603.295	-0.67815	1643400000	209720000	573500000	860140000	0.247631	Q02248	191	Catenin beta-1	Ctnnb1	_HAIM(ox)RS(ph)PQM(ox)VSAIVR_
NaN	0.142609	-0.105178	NaN	-0.298442	NaN	-0.0870036	0.941476	S	3	1	2.4197e-63	250.39	250.39	839.341	-0.012433	160680000	54097000	41710000	64877000	0.247316	P07901	263	Heat shock protein HSP 90-alpha	Hsp90aa1	_ESDDKPEIEDVGS(ph)DEEEEEKK_
0.0556121	-0.0391621	0.384271	-0.115926	-0.0145578	NaN	0.0540475	1.03817	S	3	0.999999	5.55825e-09	164.94	102.24	1016.08	0.37858	153100000	41400000	43514000	68191000	0.24562	Q8VBT0	245	Thioredoxin-related transmembrane protein 1	Tmx1	_KVEEEQEADEEDVS(ph)EEEAEDREGASK_
0.0661237	0.0816123	-0.0476366	0.0539454	-0.137235	-0.184097	-0.0278812	0.98086	S	3	1	6.72945e-27	188.84	158.44	927.421	0.25608	1859900000	768320000	515780000	575780000	0.241689	Q99P72	16	Reticulon-4	Rtn4	_(ac)MEDIDQSSLVSSSADS(ph)PPRPPPAFK_
2.07694	2.22336	0.230941	-1.34736	0.242938	-1.17443	0.375398	1.2972	T	3	0.983529	1.14567e-37	242.1	107.65	601.589	-0.0054351	618650000	161660000	175310000	281690000	0.240889	Q8BP27	70	Swi5-dependent recombination DNA repair protein 1 homolog	Sfr1	_ENPPSPPT(ph)S(ph)PAAPQPR_
0.0308304	0.300534	-0.325377	NaN	-0.424881	NaN	-0.104723	0.929983	S	3	0.788989	0.000141602	129.43	112.01	703.672	0.99309	45423000	5479800	18207000	21735000	0.240625	Q8CHI8-3	850	E1A-binding protein p400	Ep400	_LKGFDTS(ph)PEHSLDLGISGR_
NaN	NaN	0.0663992	-0.400815	0.337197	-0.489099	-0.121579	0.919181	T	4	0.910474	0.00635553	55.417	47.795	787.6	-0.4772	517650000	141580000	171430000	204640000	0.237954	Q9CZW5	88	Mitochondrial import receptor subunit TOM70	Tomm70a	_KT(ph)PEGRASPALGSGHHDGSGDSLEM(ox)SSLDR_
0.337882	-0.091187	-0.158929	-0.353247	-0.337558	0.193456	-0.0682637	0.953785	S	2	0.999994	6.71836e-25	223.07	195.18	864.89	0.6899	249560000	108770000	72189000	68606000	0.237895	Q6PDH0-2	522	Pleckstrin homology-like domain family B member 1	Phldb1	_TRS(ph)PS(ph)PTLGESLAPR_
-0.0218923	-0.172929	NaN	NaN	0.0607391	NaN	-0.044694	0.969495	S	2	1	9.13105e-29	208.65	173.89	1054.02	0.27268	10912000	3914900	3097100	3899500	0.236106	Q9DBS5	590	Kinesin light chain 4	Klc4	_AAS(ph)LNYLNQPNAAPLQVSR_
NaN	NaN	-0.0352243	NaN	0.166073	-0.00791317	0.0409784	1.02881	S	2	0.981262	1.16184e-09	156.67	110.56	818.885	-0.42486	89471000	24443000	23666000	41362000	0.2348	Q60930	116	Voltage-dependent anion-selective channel protein 2	Vdac2	_LTFDTTFS(ph)PNTGKK_
0.0969364	0.0621218	-0.0705877	-0.0862163	0.15004	-0.0154034	0.0228151	1.01594	S	4	1	7.75071e-16	148.66	136.62	767.118	-0.40991	2911500000	556360000	935610000	1419500000	0.234617	Q8R574	227	Phosphoribosyl pyrophosphate synthase-associated protein 2	Prpsap2	_LGIAVIHGEAQDAESDLVDGRHS(ph)PPM(ox)VR_
NaN	NaN	0.145873	-0.413423	NaN	-0.0496361	-0.105729	0.929336	S	3	0.999995	0.000392061	134.29	134.29	721.992	0.92506	36938000	10012000	11165000	15762000	0.23289	Q4JIM5	632	Abelson tyrosine-protein kinase 2	Abl2	_DKS(ph)PSSLLEDAKETCFTR_
NaN	NaN	NaN	0.153676	-0.185523	-0.185392	-0.0724133	0.951046	Y	4	0.870894	1.20326e-13	109.53	59.971	938.727	0.37873	385890000	118910000	110040000	156930000	0.231067	Q61937	67	Nucleophosmin	Npm1	_TVSLGAGAKDELHIVEAEAM(ox)NY(ph)EGSPIKVTLATLK_
NaN	NaN	NaN	0.0972062	0.166458	-0.106576	0.052363	1.03696	S	2	1	1.28359e-07	174.53	162.42	830.866	0.34865	47671000	9313100	18982000	19376000	0.230445	Q6PGL7	1333	WASH complex subunit FAM21	Fam21	_VASIFDDPLNAFGS(ph)Q_
-0.126533	NaN	NaN	0.161694	0.0107799	0.106482	0.0381058	1.02676	S	3	0.999952	2.14308e-18	180.31	180.31	609.324	-0.46331	26570000	4853800	9574000	12142000	0.230175	Q61191	6	Host cell factor 1;HCF N-terminal chain 1;HCF N-terminal chain 2;HCF N-terminal chain 3;HCF N-terminal chain 4;HCF N-terminal chain 5;HCF N-terminal chain 6;HCF C-terminal chain 1;HCF C-terminal chain 2;HCF C-terminal chain 3;HCF C-terminal chain 4;HCF C-terminal chain 5;HCF C-terminal chain 6	Hcfc1	_(ac)ASAVS(ph)PANLPAVLLQPR_
NaN	-0.228284	0.0384361	0.0965318	0.0861043	-0.20078	-0.0415983	0.971578	S	3	1	1.87032e-17	165.19	156.58	892.07	0.027389	2806400000	940620000	879910000	985840000	0.228073	Q6DFW4	509	Nucleolar protein 58	Nop58	_HIKEEPLS(ph)EEEPCTSTAVPSPEK_
0.0209111	NaN	0.0996318	-0.132009	0.0387171	0.0950467	0.0244596	1.0171	S	2	0.995005	1.23411e-16	195.46	175.39	804.869	0.17585	102910000	21169000	30887000	50856000	0.227807	Q60932	117	Voltage-dependent anion-selective channel protein 1	Vdac1	_LTFDSSFS(ph)PNTGKK_
0.149519	0.0480967	0.663299	NaN	-0.463549	0.1125	0.101973	1.07324	S	2	0.999992	8.28672e-07	161.48	161.48	580.777	-0.86499	146650000	54714000	45355000	46582000	0.222439	Q91W92	207	Cdc42 effector protein 1	Cdc42ep1	_RSDS(ph)LLSFR_
-0.219723	0.0350608	NaN	0.679334	NaN	NaN	0.16489	1.12108	S	3	0.977236	2.38281e-46	222.39	187.86	891.719	-0.11602	87604000	23830000	26449000	37324000	0.221506	O08582	25	GTP-binding protein 1	Gtpbp1	_SRS(ph)PVDSPVPASM(ox)FAPEPSS(ph)PGAAR_
-0.772801	-0.211949	NaN	0.278461	-0.0453124	0.216362	-0.107048	0.928486	S	3	0.974674	1.3576e-07	126.26	102.48	794.703	0.32552	29594000	6691400	9750500	13152000	0.221403	Q56A08	6	G patch domain and KOW motifs-containing protein	Gpkow	_(ac)AGRES(ph)PPPSAPSMAPISFGFTR_
-0.00246912	0.0241777	NaN	NaN	-0.0775129	NaN	-0.0186014	0.987189	S	3	0.999989	1.93761e-10	149.07	140.59	766.333	0.36411	15838000	5988700	3477900	6371200	0.219407	Q9WVR4	604	Fragile X mental retardation syndrome-related protein 2	Fxr2	_TDGS(ph)IS(ph)GDRQPVTVADYISR_
0.0756011	-0.178371	NaN	NaN	0.499374	-0.0564312	0.0850431	1.06072	S	3	0.999412	1.2963e-06	134.63	116.29	714.977	0.32191	93993000	46236000	22906000	24851000	0.218455	Q8C8U0-3	549	Liprin-beta-1	Ppfibp1	_SKGSQGTSPFPM(ox)SPPS(ph)PDSR_
0.0567222	-0.318254	0.0298416	-0.243438	0.0254541	0.190046	-0.0432713	0.970452	S	2	0.999982	2.26708e-15	209.31	185.02	774.383	-0.41263	212660000	74755000	68447000	69463000	0.214561	Q9WTV7	229	E3 ubiquitin-protein ligase RLIM	Rlim	_SRS(ph)PLQPTSEIPR_
-0.28423	0.0137839	NaN	NaN	-0.0706483	0.139339	-0.0504389	0.965643	S	3	0.994199	5.82369e-25	208.72	76.378	687.644	-0.071584	32649000	11013000	9064300	12571000	0.214097	Q80U87	680	Ubiquitin carboxyl-terminal hydrolase 8	Usp8	_SYS(ph)SPDITQALQEEEKR_
NaN	NaN	-0.0070576	-0.370266	0.275126	0.542704	0.110127	1.07932	S	2	1	3.46815e-37	227.06	169.08	1035.98	0.67875	494600000	15003000	163890000	315710000	0.212779	Q8CI59-2	58	Metalloreductase STEAP3	Steap3	_RLVDS(ph)DGS(ph)LAEVPKEAPK_
0.178746	0.0816123	0.466027	-0.0990617	-0.129481	-0.180315	0.0529211	1.03736	S	3	0.999996	1.49487e-05	118.19	111.64	697.351	-0.18401	474220000	92871000	148470000	232890000	0.208867	P47930	200	Fos-related antigen 2	Fosl2	_ISPEERRS(ph)PPTSGLQSLR_
-0.124487	0.190678	0.054779	-0.125919	-0.0656571	-0.092048	-0.0271091	0.981385	S	2	1	4.03623e-05	122.49	122.49	904.433	0.12756	262420000	79398000	83885000	99138000	0.207545	Q9CT10	257	Ran-binding protein 3	Ranbp3	_VLS(ph)PPKLNEANSDTSR_
NaN	NaN	0.133958	0.0706641	NaN	-0.0890832	0.038513	1.02705	S	3	0.99929	0.00104868	88.075	40.52	604.251	0.0014417	75036000	19002000	25709000	30325000	0.207356	Q8R4X3	424	RNA-binding protein 12	Rbm12	_S(ph)RS(ph)PHEAGFCVYLK_
0.0896338	0.0116388	NaN	-0.308555	NaN	NaN	-0.0690942	0.953236	S	2	0.987247	2.86342e-40	220.86	220.86	1313.08	-0.29423	319990000	173610000	67489000	78895000	0.202188	P14873	1815	Microtubule-associated protein 1B;MAP1 light chain LC1	Map1b	_ETAAAHQASSS(ph)PPIDAATAEPYGFR_
NaN	NaN	NaN	0.170053	-0.0491733	-0.00814535	0.0375782	1.02639	S	2	1	0.00039489	109.83	109.83	806.807	0.060218	70233000	16006000	21633000	32593000	0.198798	Q05816	16	Fatty acid-binding protein, epidermal	Fabp5	_LM(ox)ES(ph)HGFEEYM(ox)K_
-0.117709	-0.148065	NaN	NaN	-0.0248541	0.149519	-0.0352772	0.975844	T	2	1	1.40257e-66	252.76	210.58	1327.54	-0.30712	1132500000	258500000	389630000	484320000	0.197439	P46935	287	E3 ubiquitin-protein ligase NEDD4	Nedd4	_RPSPDDDLT(ph)DEDNDDMQLQAQR_
-0.216283	NaN	0.148609	-0.0235191	NaN	0.339707	0.0621284	1.044	S	3	0.99948	5.11278e-07	123.6	120.23	802.395	0.32833	129040000	31240000	34366000	63433000	0.195737	Q8BTW9	181	Serine/threonine-protein kinase PAK 4	Pak4	_DKRPLS(ph)GPDVSTPQPGSLTSGTK_
NaN	0.063641	0.0799754	-0.0686801	-0.0841044	-0.0846856	-0.0187707	0.987073	S	2	1	2.61087e-39	243.09	178.51	799.871	0.20947	1018300000	185930000	362830000	469550000	0.193685	Q8R550;Q8R550-3	193	SH3 domain-containing kinase-binding protein 1	Sh3kbp1	_S(ph)IEVENDFLPVEK_
-0.196905	-0.273762	0.0871912	-0.0684229	0.0772429	0.163756	-0.0351499	0.97593	S	2	0.999999	7.36827e-55	276.03	276.03	898.86	-0.86134	592520000	124280000	203780000	264470000	0.192675	Q9D824	479	Pre-mRNA 3'-end-processing factor FIP1	Fip1l1	_DHS(ph)PTPSVFNSDEER_
0	0.299596	0.0272955	-0.0973012	0.0268709	-0.0845174	0.0286574	1.02006	S	3	0.89217	0.000102364	108.4	108.4	739.319	-0.20283	350830000	111790000	112980000	126050000	0.190211	P31750	124	RAC-alpha serine/threonine-protein kinase	Akt1	_SGS(ph)PSDNSGAEEM(ox)EVSLAKPK_
NaN	NaN	NaN	-0.3454	0.120086	0.00187425	-0.0744796	0.949685	S	3	0.965759	2.24576e-15	163.18	107.65	789.698	-0.20194	14917000	2233200	5348500	7334900	0.188941	Q8VI36	258	Paxillin	Pxn	_IS(ph)ASSATRELDELM(ox)ASLSDFK_
0.0768327	-0.0701485	-0.0587133	-0.0265283	-0.00517408	0.0193461	-0.0107309	0.992589	S	2	0.999999	5.95759e-09	178.56	152	870.427	0.02227	6379000000	1489200000	2153900000	2735900000	0.188313	Q8CBW3	183	Abl interactor 1	Abi1	_TNPPTQKPPS(ph)PPVSGR_
NaN	NaN	-0.162993	0.110497	-0.0155346	-0.0453867	-0.0283545	0.980538	T	2	0.998319	7.73176e-09	163.91	129.88	735.374	-0.2565	89140000	21761000	24471000	42907000	0.188122	Q925J9	1051	Mediator of RNA polymerase II transcription subunit 1	Med1	_SQT(ph)PPGVATPPIPK_
NaN	NaN	0.00633395	0.178874	NaN	-0.0688011	0.0388023	1.02726	S	3	1	0.000703147	89.859	89.859	696.284	0.12262	41348000	10649000	12740000	17959000	0.187413	Q9D6J3	211	Coiled-coil domain-containing protein 94	Ccdc94	_LLEDS(ph)ES(ph)EDEAPPSRPR_
NaN	NaN	0.00633395	0.178874	NaN	-0.0688011	0.0388023	1.02726	S	3	1	0.000703147	89.859	88.071	748.317	-0.017093	41348000	10649000	12740000	17959000	0.187413	Q9D6J3	213	Coiled-coil domain-containing protein 94	Ccdc94	_RLLEDS(ph)ES(ph)EDEAPPSRPR_
NaN	NaN	0.0284276	-0.12389	-0.0139168	0.280838	0.0428647	1.03016	S	3	0.984927	0.000717887	90.707	89.507	648.982	0.20182	159050000	39507000	55578000	63963000	0.186504	Q8BZR9	495	Uncharacterized protein C17orf85 homolog		_RPYS(ph)PEKAFSSNQVVR_
0.18409	-0.064148	0.282025	-0.189269	NaN	NaN	0.0531743	1.03755	S	3	0.998294	2.17763e-26	175.21	143.48	924.73	-0.46446	58104000	19174000	18009000	20921000	0.181422	Q8JZQ9	75	Eukaryotic translation initiation factor 3 subunit B	Eif3b	_AKPAAQSEEETATS(ph)PAAS(ph)PTPQSAER_
0.0862402	NaN	-0.0118061	NaN	0.0533895	-0.297999	-0.0425437	0.970941	S	3	0.958539	3.64605e-06	110.55	91.767	921.797	-0.10776	83779000	28344000	24941000	30495000	0.180251	Q99P72	766	Reticulon-4	Rtn4	_LS(ph)ASPQEVGKPYLESFQPNLHITK_
NaN	-1.05388	NaN	NaN	1.13113	1.00763	0.361624	1.28487	S	3	0.999993	3.41652e-09	133.28	126.36	1018.82	-0.77105	97281000	1281000	12518000	83481000	0.180072	Q7TQD2	31	Tubulin polymerization-promoting protein	Tppp	_RLS(ph)LESEGANEGATAAPELSALEEAFRR_
-0.584696	-0.0984747	0.37128	NaN	0.0268709	-0.0760522	-0.0722143	0.951177	S	3	1	0.000371069	146.88	110.74	838.066	0.6145	284140000	30732000	91171000	162230000	0.17909	O89110	188	Caspase-8;Caspase-8 subunit p18;Caspase-8 subunit p10	Casp8	_RM(ox)S(ph)LEGREELPPSVLDEMSLK_
NaN	NaN	0.122474	NaN	-0.13576	-0.109437	-0.0409077	0.972043	S	2	0.999894	1.04306e-24	223.06	164.01	849.394	0.22947	16346000	3432400	6316000	6598000	0.175555	P68372;Q9D6F9	75	Tubulin beta-4B chain;Tubulin beta-4A chain	Tubb4b;Tubb4a	_AVLVDLEPGTM(ox)DS(ph)VR_
-0.12792	-0.112568	-0.0977643	0.132379	0.121015	0.265437	0.0300965	1.02108	S	2	0.999963	3.7579e-15	205.62	124.68	696.853	-0.34009	1122100000	233860000	354810000	533400000	0.17177	Q8BGU5	326	Cyclin-Y	Ccny	_RSAS(ph)ADNLILPR_
0.212258	-0.637603	0.0487942	0.30906	0.323312	0.135798	0.0652698	1.04628	S	3	1	4.20604e-33	203.33	203.33	816.387	0.091635	506490000	144920000	140450000	221120000	0.17052	Q8K3X4	526	Interferon regulatory factor 2-binding protein-like	Irf2bpl	_KAS(ph)PEPPDSAESALKLGEEQQR_
0.340505	-0.316887	NaN	NaN	0.277985	NaN	0.100534	1.07217	S	3	0.989438	1.3654e-06	120.11	120.11	724.664	-0.32058	20357000	5755000	6455400	8146600	0.16835	Q7TQH0-2	591	Ataxin-2-like protein	Atxn2l	_EKEVDGLLTSDPM(ox)GS(ph)PVSSK_
-0.0402002	0.334568	NaN	0.0258793	0.0315363	-0.172165	0.0359238	1.02521	S	2	0.999999	4.86385e-12	156.87	156.87	978.477	-0.049502	122090000	40771000	33316000	47999000	0.162338	Q8BTI8	1216	Serine/arginine repetitive matrix protein 2	Srrm2	_SEQPLSQVLPSLS(ph)PEHK_
0.0127832	0.112233	0.147307	-0.168917	NaN	0.0149266	0.0236664	1.01654	S	2	1	6.14563e-38	240.13	181.61	1013.4	-0.19227	412730000	67743000	153500000	191490000	0.161816	P97310	140	DNA replication licensing factor MCM2	Mcm2	_GLLYDS(ph)S(ph)EEDEERPAR_
-0.414749	0.0467006	0.0999011	-0.0678481	0.0170666	0.113967	-0.0341602	0.9766	S	2	1	5.51584e-27	213.39	213.39	1159.4	0.088699	127880000	27595000	42092000	58193000	0.161507	P70288	422	Histone deacetylase 2	Hdac2	_IACDEEFS(ph)DS(ph)EDEGEGGRR_
NaN	NaN	0.450485	-0.18408	-0.030634	0.00173014	0.0593753	1.04201	T	2	1	7.13472e-05	101.75	88.507	781.921	0.19405	65704000	17841000	21379000	26484000	0.159258	Q62432	8	Mothers against decapentaplegic homolog 2	Smad2	_(ac)SSILPFT(ph)PPVVKR_
-0.250148	NaN	0.0267293	-0.0350469	0.0230425	0.107956	-0.0254936	0.982484	S	3	0.99981	5.03739e-44	199.85	168.25	876.092	-0.35899	290320000	88363000	91436000	110520000	0.157632	Q9DBD5	13	Proline-, glutamic acid- and leucine-rich protein 1	Pelp1	_(ac)AAAVLSGASAGS(ph)PAGAPGGPGGLSAVGSGPR_
NaN	NaN	0.14978	0.173895	0.33182	-0.387204	0.0670726	1.04759	S	3	0.96353	1.62662e-05	137.73	137.73	692.307	0.22487	243020000	44670000	89401000	108950000	0.156443	Q9DBC3	27	Cap-specific mRNA (nucleoside-2'-O-)-methyltransferase 1	Ftsjd2	_HLS(ph)STSDDEPLSSVNHAAK_
NaN	NaN	-0.104728	-0.112303	0.117163	NaN	-0.0332895	0.97719	S	2	1	1.8573e-07	138.97	106.75	747.365	-0.37657	184260000	44441000	56505000	83311000	0.153984	Q91YU6	572	Leucine zipper putative tumor suppressor 2	Lzts2	_AAAGAGGS(ph)LRAQVER_
NaN	-0.0604424	0.00762616	0.041243	0	-0.0221999	-0.00675462	0.995329	S	2	1	9.72207e-07	154.69	100.43	862.351	-0.19469	680090000	214580000	210910000	254600000	0.149368	Q99L45	2	Eukaryotic translation initiation factor 2 subunit 2	Eif2s2	_(ac)S(ph)GDEMIFDPTM(ox)SKK_
0.248413	-0.022493	NaN	0.661932	-0.128456	-0.398874	0.0721045	1.05125	S	3	0.999997	1.10962e-30	143.48	131.94	1392.23	-0.139	563840000	164900000	169200000	229750000	0.148976	O70251	106	Elongation factor 1-beta	Eef1b	_YGPSSVEDTTGSGAADAKDDDDIDLFGS(ph)DDEEESEEAKK_
1.17268	2.22336	-1.28325	-1.36042	-1.19486	-1.02726	-0.244957	0.843841	S	2	1	1.14567e-37	242.1	226.57	901.879	-0.20874	561570000	150310000	172210000	239050000	0.146438	Q8BP27	67	Swi5-dependent recombination DNA repair protein 1 homolog	Sfr1	_ENPPS(ph)PPT(ph)SPAAPQPR_
-0.377819	-0.347197	NaN	0.359859	0.0788831	NaN	-0.0715687	0.951603	S	4	0.946635	1.94757e-34	185.17	182.4	789.646	0.077349	71492000	21866000	20335000	29290000	0.146318	Q3UJB9	727	Enhancer of mRNA-decapping protein 4	Edc4	_GPGQVSTAASALSLDLQEVEPLGLPQAS(ph)PSR_
NaN	NaN	0.0129261	-0.0837068	NaN	0.0268709	-0.0146366	0.989906	S	2	0.999994	0.0118604	78.674	78.674	919.893	1.8589	100680000	27230000	31596000	41856000	0.145875	Q6DI86	450	FAST kinase domain-containing protein 1	Fastkd1	_WIQS(ph)DLVCLASTT(ph)GK_
0.395282	-0.0316512	-0.153735	NaN	NaN	NaN	0.0699652	1.04969	T	3	0.999989	5.83332e-05	138.28	104.41	640.312	0.51768	66923000	23189000	20673000	23061000	0.145653	Q9CZV8-3	419	F-box/LRR-repeat protein 20	Fbxl20	_VHAYFAPVT(ph)PPPSVGGSR_
-0.00742006	0.017922	NaN	0.409472	-0.211815	NaN	0.0520397	1.03673	S	2	1	1.96434e-28	199.29	119.27	1203	0.71402	260740000	68275000	84465000	108000000	0.145537	Q6PDL0	194	Cytoplasmic dynein 1 light intermediate chain 2	Dync1li2	_EFQDYIEPEEGCQGS(ph)PQRR_
-0.293041	0.234992	0.00705191	-0.111087	0.124063	-0.141701	-0.0299536	0.979452	S	2	0.999949	0.00366555	93.494	92.265	629.291	-0.40613	327040000	124770000	99855000	102410000	0.144167	Q8BTI8	2023	Serine/arginine repetitive matrix protein 2	Srrm2	_SLT(ph)RS(ph)PPAIR_
-0.00446486	0.0817487	0.143263	-0.0732718	0.0618453	-0.387298	-0.0296964	0.979626	S	2	1	9.19391e-62	277.25	97.776	1063.35	0.00078564	185250000	53228000	59515000	72506000	0.143856	P99027	105	60S acidic ribosomal protein P2	Rplp2	_KEES(ph)EES(ph)DDDM(ox)GFGLFD_
-0.0199162	-0.105582	0.0621218	0.0531114	-0.0091903	0.0852886	0.0109722	1.00763	S	3	0.99134	1.81104e-05	125.54	125.54	504.24	-0.22875	8818700000	1976500000	2779900000	4062400000	0.143424	Q3UL36	75	Arginine and glutamate-rich protein 1	Arglu1	_ASS(ph)PPDRIDIFGR_
-0.243523	0.307312	0.104068	-0.315199	0.0172092	-0.083768	-0.0356502	0.975592	S	3	0.972588	1.32023e-09	163.56	93.371	550.273	-0.7093	173790000	45219000	55120000	73452000	0.143069	P81117	85	Nucleobindin-2	Nucb2	_S(ph)GRLSQELDLVSHK_
NaN	0.0633648	0.0846086	NaN	-0.086584	-0.00135681	0.0150081	1.01046	Y	3	0.999516	1.01908e-97	284.5	284.5	839.709	0.32677	173840000	52528000	53031000	68282000	0.141113	Q61136	849	Serine/threonine-protein kinase PRP4 homolog	Prpf4b	_LCDFGSASHVADNDITPY(ph)LVSR_
0.131194	-0.0873348	NaN	NaN	-0.147442	NaN	-0.0345274	0.976352	S	3	0.862655	1.20863e-11	148.29	74.763	815.032	0.11387	43585000	10197000	13553000	19835000	0.14092	Q8BR65	236	Sin3 histone deacetylase corepressor complex component SDS3	Suds3	_RPAS(ph)PS(ph)SPEHLPATPAESPAQR_
0.478506	0.326077	NaN	0.0067647	-0.302849	-0.221775	0.0573448	1.04055	S	3	0.999711	7.0438e-15	152.96	143.52	675.337	0.72589	217250000	26858000	72042000	118350000	0.139965	Q9Z0U1	107	Tight junction protein ZO-2	Tjp2	_KVQVAPLQGS(ph)PPLSHDDR_
-0.0716183	-0.164771	0.0695647	0.0765591	NaN	NaN	-0.0225665	0.98448	S	3	0.999844	9.73156e-21	147.76	147.76	1031.48	-0.25412	92208000	28881000	28077000	35251000	0.139651	O08539	298	Myc box-dependent-interacting protein 1	Bin1	_AQPSDNAPEKGNKSPS(ph)PPPDGSPAATPEIR_
-0.174589	-1.07091	0.219215	0.0220482	0.464145	0.059909	-0.0800295	0.946038	S	3	1	1.90999e-26	187.51	106.37	928.371	-0.10506	260000000	67687000	81781000	110540000	0.13858	Q61029;Q61033	67	Lamina-associated polypeptide 2, isoforms beta/delta/epsilon/gamma;Lamina-associated polypeptide 2, isoforms alpha/zeta	Tmpo;Tmpo	_GPPDFS(ph)S(ph)DEEREPT(ph)PVLGSGASVGR_
NaN	-0.532616	0.00633395	0.0388575	0.313362	0.498966	0.0649806	1.04607	S	2	1	8.42074e-06	153.7	100.41	635.819	-1.2892	270620000	38910000	102090000	129620000	0.137286	Q148V8	948	Protein FAM83H	Fam83h	_RGS(ph)PVPPVPER_
-0.342433	0.0842003	NaN	0.0893625	NaN	NaN	-0.0562901	0.961734	S	3	0.920066	2.57148e-13	182.31	98.169	839.709	-0.4693	44008000	10924000	14012000	19071000	0.135496	Q61136	852	Serine/threonine-protein kinase PRP4 homolog	Prpf4b	_LCDFGSASHVADNDITPYLVS(ph)R_
0.197614	-0.0852977	-0.0127664	NaN	NaN	NaN	0.0331832	1.02327	S	2	0.787237	3.63026e-19	187.76	187.76	1037	0.7824	69943000	17601000	23528000	28814000	0.134637	Q80X50-5	633	Ubiquitin-associated protein 2-like	Ubap2l	_RYPSSISS(ph)SPQKDLTQAK_
0.18409	-0.108627	0.282025	-0.189269	NaN	NaN	0.0420545	1.02958	S	3	0.999915	2.17763e-26	175.21	175.21	924.73	-0.057089	34042000	10883000	10732000	12427000	0.133646	Q8JZQ9	79	Eukaryotic translation initiation factor 3 subunit B	Eif3b	_AKPAAQSEEETATS(ph)PAAS(ph)PTPQSAER_
-0.260947	0.0930192	NaN	NaN	0.0399806	NaN	-0.042649	0.970871	S	2	1	4.13138e-27	211.75	211.75	1086.98	0.42426	10529000	1961300	4215400	4351800	0.133073	P97801	28	Survival motor neuron protein	Smn1	_RGTGQSDDS(ph)DIWDDTALIK_
-0.690917	0.560813	-0.143166	-0.104294	NaN	NaN	-0.094391	0.936668	S	4	0.924566	0.0182226	41.188	36.673	773.863	-0.019225	171480000	48315000	56575000	66586000	0.132527	O08539	286	Myc box-dependent-interacting protein 1	Bin1	_AQPS(ph)DNAPEKGNKSPSPPPDGSPAATPEIR_
-0.112038	-0.0374732	-0.0970543	-0.0574968	0.189287	0.0184917	-0.0160473	0.988938	S	2	1	9.01189e-07	171.26	131.66	628.805	0.20143	401400000	86417000	133250000	181730000	0.13248	Q6P6L0	789	Filamin A-interacting protein 1-like	Filip1l	_RIS(ph)DPQVFSK_
NaN	NaN	-0.264027	-0.296846	0.14496	0.22033	-0.0488959	0.966676	S	2	0.999758	4.75105e-10	171.26	141.86	834.387	-0.48345	34883000	9877200	10491000	14515000	0.130341	Q80XP8	193	Protein FAM76B	Fam76b	_VSSLS(ph)PEQEQGLWK_
-0.200316	0.122871	NaN	0.217851	NaN	NaN	0.0468022	1.03297	S	3	0.874317	1.54669e-35	205.63	145.04	865.063	0.46518	61084000	17100000	19152000	24832000	0.126665	O08582	24	GTP-binding protein 1	Gtpbp1	_SRSPVDSPVPASM(ox)FAPEPS(ph)SPGAAR_
NaN	NaN	-0.135142	0.259785	-0.0843644	0.0848807	0.0312896	1.02193	S	3	0.776128	7.19041e-12	183.25	151.41	724.68	-0.54419	88113000	13356000	34022000	40735000	0.125066	Q6NVE8	344	WD repeat-containing protein 44	Wdr44	_S(ph)NSGRELTDEEILASVMIK_
0.0295589	0.178874	-0.148817	-0.0324035	0.0226164	0.0366088	0.0144063	1.01004	S	2	0.999999	2.63524e-24	177.82	177.82	1201.05	-0.77125	761030000	179490000	236110000	345420000	0.122778	Q99JF8	176	PC4 and SFRS1-interacting protein	Psip1	_QVDTEEAGM(ox)VTAATASNVKAS(ph)PK_
NaN	NaN	-0.767413	0.339479	0.0732718	NaN	-0.118221	0.921323	S	2	1	9.19726e-82	267.62	267.62	718.332	0.042186	236070000	78806000	78781000	78488000	0.120955	B2RY56	672	RNA-binding protein 25	Rbm25	_LGASNS(ph)PGQPNSVK_
NaN	0.221444	-0.171011	NaN	-0.183884	NaN	-0.0444835	0.969637	S	3	0.995381	1.01977e-21	196.31	193.85	851.045	0.42537	59484000	1759500	14318000	43406000	0.11358	Q99K30	483	Epidermal growth factor receptor kinase substrate 8-like protein 2	Eps8l2	_HSLSSESQAPEDIAPPGSS(ph)PHANR_
NaN	NaN	0.985501	-0.246002	-0.418157	0.0758749	0.0993041	1.07126	S	2	0.999186	9.01517e-05	130.72	120.7	733.314	-0.40081	34379000	12652000	12156000	9570600	0.112615	Q8C0T5	1564	Signal-induced proliferation-associated 1-like protein 1	Sipa1l1	_TLS(ph)DESIYSSQR_
-0.17119	0.363451	NaN	-0.42225	NaN	NaN	-0.0766627	0.948249	S	2	0.997199	3.9927e-07	166.01	166.01	1200.54	0.26114	74515000	27004000	26069000	21442000	0.112283	P35822	868	Receptor-type tyrosine-protein phosphatase kappa	Ptprk	_YLCEGTES(ph)PYQTGQLHPAIR_
NaN	NaN	0.128689	-0.111492	-0.0376657	0.0908535	0.0175962	1.01227	S	3	0.923113	0.00274977	83.758	42.52	496.248	-0.073091	513280000	191400000	156510000	165370000	0.111627	Q9WV92-3;Q9WV92-6	589	Band 4.1-like protein 3	Epb41l3	_RLS(ph)TS(ph)PVRLAAR_
0.395611	0.152768	-0.0070576	-0.339856	0.0827026	-0.0999119	0.0307093	1.02151	S	2	1	1.0818e-75	263.09	169.08	1035.98	0.67875	848590000	31601000	285970000	531020000	0.111526	Q8CI59-2	55	Metalloreductase STEAP3	Steap3	_RLVDS(ph)DGS(ph)LAEVPKEAPK_
NaN	NaN	0.00115371	0.0292761	0.021764	-0.0845786	-0.00809619	0.994404	S	3	0.99743	1.07926e-15	145.65	136.77	1071.17	0.1117	11511000	3698500	2851900	4960900	0.109384	P26039	1052	Talin-1	Tln1	_AQEACGPLEM(ox)DS(ph)ALSVVQNLEKDLQEIK_
-0.194575	0.234992	0.205768	-0.111087	NaN	NaN	0.0337743	1.02369	T	2	0.968269	0.0124824	92.265	92.265	629.291	-0.40613	172120000	61679000	56481000	53964000	0.109346	Q8BTI8	2021	Serine/arginine repetitive matrix protein 2	Srrm2	_SLT(ph)RS(ph)PPAIR_
-0.336956	-0.292511	NaN	NaN	0.398788	NaN	-0.0768928	0.948097	S	2	0.894675	1.63455e-24	207.43	207.43	952.48	0.14555	8212300	1961800	2947900	3302600	0.109326	Q9ET43	231	Claudin-12	Cldn12	_SRLS(ph)AIEIDIPVVSHST_
0.0985544	0.000144286	-0.0318281	-0.116958	0.00201835	-0.00248359	-0.00842545	0.994177	S	2	1	3.73074e-51	246.21	212.77	1185.58	0.30991	1367000000	399790000	432660000	534570000	0.109174	Q6P542	107	ATP-binding cassette sub-family F member 1	Abcf1	_LKQLSVPAS(ph)DEEDEVPAPIPR_
NaN	NaN	-0.321315	NaN	0.198243	-0.0223317	-0.048468	0.966963	S	2	0.995132	1.2491e-35	220.13	167.61	983.96	0.28462	173580000	47551000	57207000	68818000	0.109001	P70399	262	Tumor suppressor p53-binding protein 1	Tp53bp1	_SEDRPSS(ph)PQVSVAAVETK_
NaN	-0.212835	-0.0388509	0.221196	0.00949053	0.132906	0.0223814	1.01563	S	3	1	1.49596e-26	205.31	137.73	701.972	-0.27718	82231000	17644000	25479000	39108000	0.108572	Q8R4U7	660	Leucine zipper protein 1	Luzp1	_EKPDS(ph)DDDLDIESFVTAK_
NaN	0.35558	-0.109592	0.0353423	-0.0920172	-0.0619928	0.0254641	1.01781	S	2	1	1.74213e-09	155.86	119.38	924.985	-0.17379	219650000	81192000	70043000	68413000	0.10652	P09411	203	Phosphoglycerate kinase 1	Pgk1	_ALES(ph)PERPFLAILGGAK_
NaN	NaN	NaN	-0.0729076	0.217975	-0.0581124	0.028985	1.02029	S	2	0.99998	1.10739e-17	204.05	204.05	789.309	-0.22502	60967000	21220000	19979000	19768000	0.103342	Q7TMY8	1907	E3 ubiquitin-protein ligase HUWE1	Huwe1	_GSGTAS(ph)DDEFENLR_
NaN	NaN	0.129745	-0.295606	0.0472592	NaN	-0.0395341	0.972969	S	4	0.999998	4.80648e-27	175	131.56	746.106	-0.21292	122800000	55447000	31295000	36055000	0.102304	O55091	137	Protein IMPACT	Impact	_KKTEEVEVES(ph)EEDPILEHPPENPVK_
-0.169079	0.287472	NaN	-0.275332	NaN	NaN	-0.0523131	0.964389	S	2	1	2.41884e-11	171.04	89.624	768.851	0.66825	22958000	5751900	9845700	7360900	0.102105	Q8BTM8	1084	Filamin-A	Flna	_AFGPGLQGGNAGS(ph)PAR_
-0.506824	-0.233634	0.300768	-0.134018	0.0797024	0.278342	-0.035944	0.975393	S	2	0.985958	9.94183e-09	177.38	134.49	711.853	-0.43291	370200000	133030000	110820000	126350000	0.101815	Q8BTI8	1359	Serine/arginine repetitive matrix protein 2	Srrm2	_VS(ph)SPVLETVQQR_
0.00129788	-0.337758	NaN	NaN	0.564329	NaN	0.0759564	1.05406	S	2	0.999418	1.57953e-24	225.54	225.54	824.367	0.27636	14719000	4136100	4269400	6313200	0.0969293	Q8BWW9	619	Serine/threonine-protein kinase N2	Pkn2	_S(ph)KSEYELSIPDSGR_
NaN	0.621337	-0.563497	-0.617964	NaN	0.23585	-0.0810686	0.945357	S	4	1	8.19859e-20	123.35	123.35	862.426	-0.1583	277270000	74152000	96129000	106990000	0.0928634	Q8VDZ4	554	Palmitoyltransferase ZDHHC5	Zdhhc5	_LLRQS(ph)PPLAGREEEPGLGDSGIQSTPGSGHAPR_
NaN	NaN	0.22231	-0.360249	0.0802483	0.201383	0.035923	1.02521	S	3	0.98727	2.10981e-08	150.76	47.548	732.355	0.12307	140350000	24366000	47524000	68464000	0.092377	O08919	411	Numb-like protein	Numbl	_RTPS(ph)EAERWLEEVSQVAK_
-0.0512049	NaN	NaN	-0.0206477	NaN	0.113167	0.0137715	1.00959	S	4	0.949978	2.97769e-06	100.98	64.542	972.453	0.27655	62177000	17742000	21173000	23262000	0.0912115	P70268-2	925	Serine/threonine-protein kinase N1	Pkn1	_TDVSNFDEEFTGEAPTLS(ph)PPRDARPLTAAEQAAFR_
-0.0856498	NaN	0.107554	NaN	NaN	-0.0725586	-0.0168848	0.988365	T	3	0.943815	5.76525e-19	192.27	125.22	672.321	0.31324	380930000	116460000	131880000	132590000	0.0905075	Q8BTI8	1153	Serine/arginine repetitive matrix protein 2	Srrm2	_DKFSPT(ph)QDRPESSTVLK_
0.595695	0.705845	-0.736557	NaN	-0.212935	NaN	0.0880119	1.0629	S	2	0.999786	0.0157464	64.55	64.55	785.901	-1.0679	193910000	37771000	68786000	87351000	0.0893946	Q9QXA1	249	Cysteine and histidine-rich protein 1	Cyhr1	_VTAPLECS(ph)FLLLK_
NaN	NaN	-0.312706	-0.186163	0.14274	0.224411	-0.0329297	0.977433	S	3	0.993219	3.26731e-05	119.08	119.08	804.372	-0.26559	74061000	14139000	27289000	32634000	0.0890392	Q64318	302	Zinc finger E-box-binding homeobox 1	Zeb1	_TSQCSSPSLSTSPGS(ph)PTRPQIR_
NaN	NaN	NaN	-0.538555	0.11836	0.231801	-0.0627982	0.957405	S	3	0.994639	1.58335e-18	187.73	60.034	657.965	0.87366	186560000	20264000	51344000	114950000	0.0871637	Q8K4G5	475	Actin-binding LIM protein 1	Ablim1	_TLS(ph)PTPSAEGYQDVRDR_
-0.0549617	-0.020399	0.112366	NaN	NaN	-0.0781219	-0.010279	0.9929	S	2	1	1.42515e-28	197.32	173.28	1006.31	0.23885	65039000	21352000	21035000	22652000	0.0836782	P14869	304	60S acidic ribosomal protein P0	Rplp0	_EES(ph)EES(ph)DEDM(ox)GFGLFD_
-0.0549617	-0.020399	0.112366	NaN	NaN	-0.0781219	-0.010279	0.9929	S	2	1	1.42515e-28	197.32	173.28	1006.31	0.23885	65039000	21352000	21035000	22652000	0.0836782	P14869	307	60S acidic ribosomal protein P0	Rplp0	_EES(ph)EES(ph)DEDM(ox)GFGLFD_
NaN	NaN	-0.406522	-0.12312	0.220825	0.493852	0.046259	1.03258	S	3	1	0.000863659	131.31	54.768	592.956	-0.1009	370840000	30507000	155270000	185060000	0.0813138	Q8C351	299	Layilin	Layn	_KQS(ph)EADLAEPRPDLK_
NaN	NaN	0.0116388	0.0464211	-0.111539	0.0216219	-0.00796435	0.994495	S	2	0.996671	0.000498726	90.453	73.498	858.427	-0.14623	463750000	124940000	149920000	188900000	0.0778189	Q8C2Q3	627	RNA-binding protein 14	Rbm14	_LSESQLSFRRS(ph)PTK_
0.201508	0.340619	-0.13443	0.0261627	-0.26169	-0.0561162	0.0193424	1.0135	S	3	0.999889	8.73724e-05	115.68	115.68	624.979	0.18896	117610000	43999000	35004000	38608000	0.0762903	Q3UMB5	497	Smith-Magenis syndrome chromosomal region candidate gene 8 protein homolog	Smcr8	_SDSQASLTVPLS(ph)PHVVR_
-0.15975	-0.0631228	0.321813	NaN	NaN	NaN	0.0329799	1.02312	S	3	0.999876	1.65127e-42	219.22	214.05	878.37	0.36187	64098000	11032000	20380000	32686000	0.0739628	P26039	425	Talin-1	Tln1	_SKDHFGLEGDEESTM(ox)LEDSVS(ph)PK_
0.0977456	0.0551957	-0.110433	NaN	NaN	NaN	0.0141694	1.00987	S	3	0.999907	0.000164379	147.87	147.87	818.988	0.69099	93163000	37624000	25755000	29784000	0.0735828	Q6P9Q6-2	1159	FK506-binding protein 15	Fkbp15	_HNQDSQHCSLS(ph)GDEEDELFK_
NaN	NaN	-0.00831944	-0.119338	0.0802483	0.0127832	-0.00865648	0.994018	T	3	0.862787	0.00204264	86.548	79.346	697.657	-0.86486	953660000	309170000	267380000	377120000	0.0716361	Q9EQQ9-3	384	Bifunctional protein NCOAT;Protein O-GlcNAcase;Histone acetyltransferase	Mgea5	_KDVVM(ox)T(ph)DSEDSTVSIQIK_
NaN	NaN	0.132248	-0.526037	0.0604624	0.200128	-0.0332997	0.977183	S	2	0.999979	0.000226599	110.35	110.35	708.848	-0.092698	135980000	45352000	37746000	52885000	0.0683157	P62806	48	Histone H4	Hist1h4a	_RIS(ph)GLIYEETR_
0.303459	NaN	-0.157447	-0.430995	NaN	0.444985	0.0400004	1.02811	S	3	1	0.00210772	82.543	82.543	589.968	-0.10948	390890000	115740000	143770000	131380000	0.0673497	Q9Z0H8	924	CAP-Gly domain-containing linker protein 2	Clip2	_VLLLEANRHS(ph)PGPER_
-0.521494	0.0915306	0.254715	NaN	0.324234	NaN	0.0372465	1.02615	S	3	0.809434	2.18928e-10	151.57	93.753	709.353	-0.046191	64141000	15706000	19771000	28664000	0.06603	Q8C2Q3	225	RNA-binding protein 14	Rbm14	_SPPRAS(ph)YVAPLTAQPATYR_
0.583423	0.0517201	-0.166924	-0.505922	NaN	-0.121675	-0.0318756	0.978148	S	4	0.998964	2.11234e-26	162.11	106.62	830.653	0.71168	1206700000	462730000	423210000	320710000	0.0620385	Q8BTI8	2404	Serine/arginine repetitive matrix protein 2	Srrm2	_MVQASSQSLLPPAQDRPRS(ph)PVPSAFSDQSR_
0.028852	0.0526941	0.0943712	0.0102069	-0.261863	0.135404	0.00994406	1.00692	S	3	0.993734	0.00996795	90.731	57.788	531.916	0.052813	577410000	97751000	197100000	282560000	0.0608228	Q00560	665	Interleukin-6 receptor subunit beta	Il6st	_SHIAQWS(ph)PHTPPR_
0.290307	0.151079	0.147828	-0.129087	-0.2163	-0.347821	-0.0173324	0.988058	S	2	0.810065	4.5662e-12	174.59	140.22	762.84	-0.20355	63468000	16182000	19507000	27779000	0.0596726	P20152	55	Vimentin	Vim	_SLYSS(ph)SPGGAYVTR_
NaN	NaN	-0.0564162	0.0721745	0.142348	-0.211632	-0.0133813	0.990768	S	2	0.934079	0.000236261	140.31	69.451	608.79	-0.2563	198630000	51285000	59756000	87592000	0.0582563	Q52KI8	714	Serine/arginine repetitive matrix protein 1	Srrm1	_APQTSS(ph)PPPVR_
-0.11616	-0.1109	0.0874628	0.0277203	0.0119249	0.0650208	-0.00582196	0.995973	S	4	0.968309	1.27198e-42	194.99	111.64	851.883	-0.91999	1039300000	275610000	355980000	407680000	0.0569669	Q62318	51	Transcription intermediary factor 1-beta	Trim28	_RPAASSAAAASAAASS(ph)PAGGGGEAQELLEHCGVCR_
0.152248	0.60046	NaN	NaN	-1.00058	NaN	-0.0826229	0.944339	S	3	0.999871	6.11481e-21	154.13	135.2	1157.86	0.22165	109520000	44015000	27394000	38108000	0.0563105	Q9CY50	268	Translocon-associated protein subunit alpha	Ssr1	_VEMGTSSQNDVDM(ox)SWIPQETLNQINKAS(ph)PR_
NaN	NaN	0.239642	-0.0415211	0.244278	-0.349916	0.023121	1.01616	S	2	0.999372	1.90124e-09	161.19	161.19	766.853	0.096218	20347000	5109800	6837200	8400000	0.0553641	Q148V7	180	LisH domain and HEAT repeat-containing protein KIAA1468	Kiaa1468	_AGS(ph)ISTLDSLDFAR_
-0.0343819	-0.198461	0.50518	NaN	-0.0591643	-0.32686	-0.0227374	0.984363	S	2	0.999951	5.41258e-08	136.62	91.416	1224.56	0.88021	85198000	18000000	28977000	38220000	0.0552304	P58871	602	182 kDa tankyrase-1-binding protein	Tnks1bp1	_ENYEDQEPLVGHES(ph)PITLAAR_
NaN	NaN	0.139731	-0.0810795	0.0850168	-0.192876	-0.0123019	0.991509	S	3	0.999155	1.01766e-07	119.37	119.37	797.371	0.19905	354970000	76485000	120350000	158130000	0.054428	Q8BI84	1915	Melanoma inhibitory activity protein 3	Mia3	_DSLPSGPREEAKPAS(ph)PSSVQDR_
NaN	NaN	0.601982	-0.602175	-0.17384	NaN	-0.0580112	0.960587	S	3	0.999996	0.00425548	73.464	73.464	779.699	-1.6437	214280000	76009000	67440000	70829000	0.0533615	A2AB59	546	Rho GTPase-activating protein 27	Arhgap27	_LSTPEYTVELKGAS(ph)LS(ph)WAPK_
NaN	NaN	0.601982	-0.602175	-0.17384	NaN	-0.0580112	0.960587	S	3	0.999997	0.00425548	73.464	73.464	779.699	-1.6437	214280000	76009000	67440000	70829000	0.0533615	A2AB59	548	Rho GTPase-activating protein 27	Arhgap27	_LSTPEYTVELKGAS(ph)LS(ph)WAPK_
NaN	NaN	-0.126896	-0.19187	0.145221	0.120086	-0.0133647	0.990779	S	3	1	0.00038782	101.53	101.53	569.583	0.32497	590090000	122550000	210910000	256630000	0.0527099	Q9CW46	626	Ribonucleoprotein PTB-binding 1	Raver1	_HKM(ox)S(ph)PPPSSFNEPR_
-0.0105703	0.311852	-0.400282	NaN	NaN	NaN	-0.0330003	0.977386	S	3	0.960553	0.00084445	103.5	103.5	714.683	0.51057	18195000	3447300	7455200	7292100	0.0518902	Q6DFV3	314	Rho GTPase-activating protein 21	Arhgap21	_TTS(ph)PASVPTAHLIHQTTGSR_
-0.254875	0.243547	-0.226037	0.112633	0.385155	-0.372505	-0.0186803	0.987135	T	3	1	0.000623315	102.57	102.57	579.302	-0.0034778	1004700000	214530000	309060000	481110000	0.0518035	P20357	1650	Microtubule-associated protein 2	Map2	_VAIIRT(ph)PPKS(ph)PATPK_
NaN	NaN	-0.17441	-0.115144	0.0919367	0.257735	0.0150294	1.01047	T	2	0.999992	5.27733e-60	282.38	248.67	973.436	-0.17033	68606000	21448000	20720000	26439000	0.0511036	P50543	40	Protein S100-A11	S100a11	_TEFLSFM(ox)NT(ph)ELAAFTK_
0.127765	-0.261189	NaN	0.075738	NaN	NaN	-0.0192286	0.98676	S	3	0.94997	2.89179e-23	209.25	107.75	950.76	0.03681	158720000	39752000	53470000	65501000	0.051022	Q61029;Q61033	158	Lamina-associated polypeptide 2, isoforms beta/delta/epsilon/gamma;Lamina-associated polypeptide 2, isoforms alpha/zeta	Tmpo;Tmpo	_LREQGTESRSS(ph)T(ph)PLPTVSSSAENTR_
0.0583859	-0.636526	NaN	NaN	NaN	0.757023	0.0596277	1.0422	T	3	0.874159	3.99948e-06	93.093	84.602	982.487	-1.2487	11346000	5304500	2232800	3808400	0.0478076	P26039	1254	Talin-1	Tln1	_LNEAAAGLNQAAT(ph)ELVQASRGTPQDLAR_
NaN	NaN	0.339821	-0.150513	NaN	-0.265154	-0.0252818	0.982629	S	4	1	1.40622e-09	147.35	111.6	892.368	0.14894	999560000	119440000	420910000	459210000	0.04379	Q9JI10	316	Serine/threonine-protein kinase 3;Serine/threonine-protein kinase 3 36kDa subunit;Serine/threonine-protein kinase 3 20kDa subunit	Stk3	_RHEEQQRELEEEEENS(ph)DEDELDSHTM(ox)VK_
0.073546	-0.340952	0.300065	NaN	0.0298416	NaN	0.0156251	1.01089	S	2	0.999997	1.19044e-49	240.96	240.96	1063.52	0.19742	18024000	9478400	4174800	4370400	0.0391634	Q80X90	2478	Filamin-B	Flnb	_LVS(ph)PGSANETSSILVESVTR_
0.202763	0.219711	0.0740944	-0.0491733	-0.164933	-0.340587	-0.0096876	0.993308	S	3	1	1.42705e-89	293.09	161.02	976.43	-0.060131	633610000	258870000	182140000	192600000	0.037181	Q9JIK5	118	Nucleolar RNA helicase 2	Ddx21	_QADSETKEIITEEPS(ph)EEEADM(ox)PKPK_
0.0312541	0.227248	NaN	-0.215061	NaN	NaN	0.0144806	1.01009	T	3	0.979884	9.90244e-63	216.01	129.38	577.608	-0.51976	380380000	124510000	123280000	132590000	0.0361015	Q62093	25	Serine/arginine-rich splicing factor 2	Srsf2	_VDNLTYRT(ph)SPDTLR_
NaN	NaN	NaN	-0.00102469	-0.272646	0.320427	0.0155854	1.01086	S	2	0.987007	1.71006e-14	183.56	183.56	1071.45	-0.50156	32213000	11685000	10902000	9626300	0.0287995	Q99LL5	493	Periodic tryptophan protein 1 homolog	Pwp1	_GLSVSGPCGSRS(ph)PQQTPMES_
-0.150257	-0.137489	0.0922074	-0.00639082	0.0494913	0.179256	0.00446972	1.0031	S	2	1	1.41974e-76	273.32	267.27	1097.03	0.32646	333310000	77442000	110870000	145000000	0.0286569	Q6PGL7	747	WASH complex subunit FAM21	Fam21	_VDNARVS(ph)PEVGSADVASIAQK_
NaN	NaN	-0.0180889	0.238053	-0.243643	-0.0101489	-0.00845687	0.994155	Y	4	0.951618	0.0362877	30.532	30.532	1102.49	0.66586	175260000	54906000	52388000	67961000	0.0282968	Q812G0	37	Alpha-1,3-mannosyl-glycoprotein 4-beta-N-acetylglucosaminyltransferase A;Alpha-1,3-mannosyl-glycoprotein 4-beta-N-acetylglucosaminyltransferase A soluble form	Mgat4a	_NGT(ph)VAT(ph)ALVFVT(ph)S(ph)FLTLSWYTTWQNGKEKLIAY(ph)QR_
1.21332	0.642933	-2.106	NaN	NaN	NaN	-0.0832508	0.943928	S	2	1	3.32401e-27	225.08	212.26	844.361	-0.24962	23659000	9481400	3681100	10497000	0.0256515	Q8K1N2-2	241	Pleckstrin homology-like domain family B member 2	Phldb2	_KYS(ph)GSSLSNMGAYSR_
NaN	NaN	NaN	0.332049	-0.126738	-0.246105	-0.0135978	0.990619	S	3	0.906635	3.21026e-24	185.09	177.4	883.723	0.27266	39872000	7026900	15099000	17746000	0.0243295	O88746	359	Target of Myb protein 1	Tom1	_AGLQSLETS(ph)GHLEDDFDM(ox)FALTR_
0.0680517	-0.0185272	NaN	-0.0581425	NaN	NaN	-0.00287267	0.998011	S	3	0.972244	3.17774e-07	111.5	111.5	1137.19	-0.45797	17848000	3224000	5167800	9456500	0.0243086	Q6P9Q6-2	1091	FK506-binding protein 15	Fkbp15	_RLS(ph)LTPDPEKGEPPALDPESQGGEAQPPECK_
-0.124377	-0.00984383	NaN	0.0958569	0.000288558	0.0504668	0.00247824	1.00172	S	2	0.999964	4.90243e-06	160.04	84.566	614.268	0.084295	654290000	195360000	178390000	280540000	0.0224078	Q52KI8	387	Serine/arginine repetitive matrix protein 1	Srrm1	_RLS(ph)PS(ph)ASPPR_
-0.0180743	0.58602	NaN	NaN	NaN	-0.643068	-0.0250406	0.982793	S	2	0.998057	3.31632e-15	155.71	105.46	1032.53	-0.7717	16866000	7496100	4431800	4937900	0.0222031	Q3UE17	495	RNA-binding protein MEX3D	Mex3d	_HS(ph)PTLPEPGGLSLELPLAR_
0.328722	-0.277202	0.234011	-0.00257025	0.00187425	-0.326136	-0.00688357	0.99524	S	2	0.999989	8.14624e-13	201.48	173.06	625.258	-0.14573	383330000	124320000	127630000	131380000	0.0216554	Q8R361	307	Rab11 family-interacting protein 5	Rab11fip5	_TYS(ph)DEASQLR_
NaN	NaN	NaN	0.0728604	-0.131155	0.0717627	0.0044893	1.00312	T	2	0.964274	6.28702e-07	140.8	123.08	762.359	-0.45874	59259000	17689000	18671000	22899000	0.0207946	F8VPU2	24		Farp1	_LGAPENSGIST(ph)LER_
0.117562	-0.0503381	0.0370308	-0.0825759	0.0862402	-0.122381	-0.00241039	0.998331	S	3	0.999999	5.08181e-27	192.2	118.85	827.011	-0.18404	1562400000	476150000	493400000	592840000	0.0205595	Q9CZW5	94	Mitochondrial import receptor subunit TOM70	Tomm70a	_AS(ph)PALGSGHHDGSGDSLEM(ox)SSLDR_
-0.124016	-0.0416695	-0.204964	0.370499	0.014641	-0.0430661	-0.00476261	0.996704	S	2	0.883785	2.24892e-12	164.88	72.21	994.972	0.31037	320650000	89564000	100400000	130690000	0.0197422	Q62172	30	RalA-binding protein 1	Ralbp1	_TPSS(ph)EEISPTKFPGLYR_
NaN	-0.105396	-0.159799	-0.0131886	0.20989	0.0874628	0.003794	1.00263	S	3	1	1.11996e-14	188.23	123.42	795.061	-0.10003	359940000	38022000	117550000	204370000	0.0189788	P24452	341	Macrophage-capping protein	Capg	_YSPNTQVEILPQGRES(ph)PIFK_
-0.117177	-0.195583	0.135009	0.220082	-0.00572443	-0.0162494	0.003393	1.00235	S	2	1	4.45978e-19	187.57	164.94	910.925	0.081225	1101400000	316200000	347080000	438150000	0.0181356	Q8C079	335	Protein FAM40A	Fam40a	_AAS(ph)PPASASDLIEQQQK_
NaN	NaN	NaN	-0.0584129	0.0973411	-0.0473832	-0.0028183	0.998048	S	3	0.898186	1.14281e-08	151.04	151.04	679.326	-0.58995	39447000	14622000	11343000	13482000	0.0175849	Q3U3E2	216	Protein FAM117B	Fam117b	_TSS(ph)LDTLAAPYLAGHWPR_
-0.00462402	0	0.0127832	-0.00858066	-0.0347366	0.0323829	-0.000462509	0.999679	S	2	1	5.09807e-29	237.46	216.72	833.916	-0.17826	4249600000	1222300000	1351700000	1675600000	0.0169834	Q8K019	510	Bcl-2-associated transcription factor 1	Bclaf1	_LKELFDYS(ph)PPLHK_
NaN	NaN	NaN	-0.213655	0.374066	-0.131029	0.0097941	1.00681	T	2	0.999861	1.81991e-29	210.39	210.39	1244.57	0.60189	32674000	5918900	11891000	14864000	0.0166782	P20357	1609	Microtubule-associated protein 2	Map2	_SGTSTPTTPGSTAITPGT(ph)PPSYSSR_
-0.0713757	0.692338	NaN	NaN	-0.406159	-0.166729	0.0120186	1.00837	S	3	1	0.000255784	115.73	65.105	606.263	-0.50794	50292000	14313000	15075000	20904000	0.0164575	P47753	9	F-actin-capping protein subunit alpha-1	Capza1	_(ac)ADFEDRVS(ph)DEEKVR_
-0.0274103	0.577344	0.14965	-0.120435	-0.349438	-0.191129	0.00643028	1.00447	S	2	0.999551	0.00395628	125.67	99.409	789.347	0.035261	1491500000	451030000	483940000	556510000	0.0162539	Q6PDM2	199	Serine/arginine-rich splicing factor 1	Srsf1	_VKVDGPRS(ph)PS(ph)YGR_
-0.0794171	-0.210747	-0.00374143	0.0531114	-0.197617	0.457647	0.00320611	1.00222	S	3	1	2.16801e-34	184.3	181.86	1149.48	0.47778	2215300000	809950000	676320000	729070000	0.0106642	Q61937	125	Nucleophosmin	Npm1	_CGSGPVHISGQHLVAVEEDAES(ph)EDEDEEDVK_
0.181039	NaN	0.215989	NaN	-0.416423	0.0380147	0.00465488	1.00323	S	2	0.998819	0.0203484	62.088	62.088	725.871	-0.065072	78807000	19021000	25986000	33801000	0.0103302	Q02053	835	Ubiquitin-like modifier-activating enzyme 1	Uba1	_ATLPS(ph)PDKLPGFK_
-0.0960825	0.433707	0.262674	-0.504366	-0.0875494	0.0160683	0.00407521	1.00283	S	4	1	3.23927e-09	153.94	63.062	515.003	-0.052114	1878000000	439060000	646880000	792090000	0.0102411	Q52KI8	572	Serine/arginine repetitive matrix protein 1	Srrm1	_RRS(ph)PS(ph)PAPPPPPPPPPPR_
0.0750534	0.676538	-0.4165	NaN	-0.0208234	-0.34289	-0.0057245	0.99604	T	3	1	3.97509e-113	229.56	164.99	808.004	0.044876	56353000	14007000	19522000	22824000	0.00970486	Q62018	925	RNA polymerase-associated protein CTR9 homolog	Ctr9	_KGGEFDEFVNDDT(ph)DDDLPVSK_
NaN	NaN	0.162468	-0.365239	NaN	0.186754	-0.00533917	0.996306	S	4	0.999913	6.39672e-09	99.078	99.078	729.845	0.21619	118770000	16136000	46408000	56223000	0.00919934	E9Q1P8	250	Interferon regulatory factor 2-binding protein 2	Irf2bp2	_AQPAHRS(ph)PADSLSSAAGASELSAEGAGKGR_
-0.104279	0.184217	-0.234584	0.0821575	-0.0437352	0.105812	-0.00173525	0.998798	Y	2	1	4.7515e-08	177.36	177.36	575.768	-0.36899	266270000	70085000	83651000	112530000	0.00915293	Q61214	321	Dual specificity tyrosine-phosphorylation-regulated kinase 1A;Dual specificity tyrosine-phosphorylation-regulated kinase 1B	Dyrk1a;Dyrk1b	_IYQY(ph)IQSR_
0.00891703	NaN	-0.111415	NaN	0.0579701	0.0487942	0.00106667	1.00074	S	3	0.907333	2.17422e-35	213.23	97.095	566.612	-0.14983	289830000	76462000	99348000	114020000	0.00882472	Q80TV8;Q80TV8-2	688	CLIP-associating protein 1	Clasp1	_SSS(ph)PGKLLGSGLAGGSSR_
-0.0476366	-0.141701	NaN	0.157432	0.0480967	-0.0222585	-0.00121344	0.999159	S	3	0.9972	4.5981e-05	106.36	78.976	735.702	0.13303	204250000	29156000	71778000	103320000	0.00798197	Q6ZQM0	254	E3 ubiquitin-protein ligase rififylin	Rffl	_RAS(ph)LSDLTHLEDIEGLTVR_
-0.190421	-0.0207063	NaN	NaN	NaN	0.219958	0.00294375	1.00204	S	2	1	1.41623e-219	348.63	348.63	1203.04	-0.89987	82477000	19498000	29112000	33868000	0.00765913	Q9D0L7	43	Armadillo repeat-containing protein 10	Armc10	_S(ph)AEDLTDGSYDDILNAEQLKK_
0.0641931	-0.304648	0.202888	-0.216384	-0.117553	0.385707	0.00236732	1.00164	S	3	1	7.67202e-70	306.4	192.85	756.376	0.089815	575880000	163690000	191680000	220500000	0.00731328	Q62073	412	Mitogen-activated protein kinase kinase kinase 7	Map3k7	_RRS(ph)IQDLTVTGTEPGQVSSR_
-0.462436	0.195852	NaN	0.187514	0.0469799	0.0427844	0.00213894	1.00148	S	2	1	3.98717e-08	177.81	115.8	628.362	0.1689	57250000	17127000	17229000	22894000	0.00581036	Q6PDK2	4789	Histone-lysine N-methyltransferase MLL2	Mll2	_ALS(ph)PVIPIIPR_
-0.0628967	-0.128014	0.0760118	0.0531114	-0.0586383	0.116498	-0.00065472	0.999546	S	2	1	5.35204e-62	280.2	207.86	1062.36	0.011392	2701400000	811940000	934750000	954710000	0.00555107	P47955	101	60S acidic ribosomal protein P1	Rplp1	_KEES(ph)EES(ph)EDDMGFGLFD_
NaN	-0.133226	NaN	0.125651	NaN	0.0113525	0.001259	1.00087	S	2	1	7.85931e-06	145.46	111.45	784.849	0.34349	393550000	43719000	159000000	190820000	0.00519247	Q63918	296	Serum deprivation-response protein	Sdpr	_SSPFKVS(ph)PLS(ph)FGR_
0	-0.192612	0.0549179	NaN	0.139208	NaN	0.00037833	1.00026	S	2	0.995508	3.0341e-106	306.01	278.07	995.451	-0.22148	524060000	89853000	373300000	60904000	0.00171885	Q5SF07	162	Insulin-like growth factor 2 mRNA-binding protein 2	Igf2bp2	_ISYIPDEEVSS(ph)PSPPHR_
-0.429498	0.0816123	0.430392	-0.924372	0.838669	NaN	-0.000639134	0.999557	S	3	0.98999	3.02933e-29	194.27	111.4	783.013	0.17879	88001000	22663000	27317000	38021000	0.000669941	Q6PAJ1	461	Breakpoint cluster region protein	Bcr	_HQDGLPYIDDS(ph)PSSSPHLSSK_
