# Supplementary material for: Quantitative Phosphoproteomics Reveals a Role for Collapsin Response Mediator Protein 2 in PDGF-Induced Cell Migration
Source: Sci Rep. 2017 Jun 21;7:3970. doi: 10.1038/s41598-017-04015-x (PMC5479788; doi:10.1038/s41598-017-04015-x)
Supplement: Supplementary file 3 — Supplementary Table 2 [file 41598_2017_4015_MOESM3_ESM.xls]

## Sheet: Sheet1
log2 ratio (L+PDGF/M-PDGF)
Expt1 Repeat1	Expt1 Repeat2	Expt2 Repeat1	Expt2 Repeat2	Expt3 Repeat1	Expt3 Repeat3	Mean log2	Ratio L+PDGF/M-PDGF	Amino acid	Charge	Localization prob	PEP	Score	Score for localization	m/z	Mass error [ppm]	Intensity	Intensity L	Intensity M	Intensity H	–log10- transformed pvalue	Leading proteins	Position	Protein names	Gene names	Modified sequence
1.03259	2.52935	NaN	1.89716	2.60571	NaN	2.0162	4.04518	S	3	1	3.3363e-18	180.23	180.23	994.478	0.40587	64780000	2068500	3046800	59665000	1.93461	Q9QYB5	423	Gamma-adducin	Add3	_HKSDVEIPATVTAFSFEDDSAPLS(ph)PLK_
-0.0206331	0.320196	0.949199	0.846634	0.83293	1.03125	0.65993	1.58001	S	2	0.999235	2.8971e-18	209.31	175.66	720.33	-0.56381	377540000	164950000	73024000	139570000	1.93686	P48678;P48678-2	22	Prelamin-A/C;Lamin-A/C	Lmna	_SGAQASSTPLS(ph)PTR_
-0.501177	-0.833876	NaN	-1.78553	-1.71553	-2.21498	-1.41022	0.376255	S	3	1	0.000149536	136.96	50.897	477.592	-0.31766	439730000	156590000	226100000	57046000	1.93731	Q99PL6	36	UBX domain-containing protein 6	Ubxn6	_GKS(ph)PQLALRQPR_
-1.48415	-1.30922	-1.6291	NaN	-0.871891	-0.263231	-1.11152	0.462807	S	3	0.9606	8.42549e-38	225.27	86.987	774.01	0.3782	492670000	231590000	232810000	28272000	1.96406	P14873	1293	Microtubule-associated protein 1B;MAP1 light chain LC1	Map1b	_SVS(ph)PGVTQAVVEEHCASPEEK_
-1.40427	-0.934455	-0.697102	NaN	-0.455891	-0.471549	-0.792653	0.577282	S	2	0.999973	3.09243e-25	222.6	149.47	851.42	0.24076	23942000	4590500	10546000	8805800	1.96653	Q8CFH6	587	Serine/threonine-protein kinase SIK2	Sik2	_RAS(ph)DTSLTQGIVAFR_
0.778797	0.546759	NaN	NaN	0.62742	NaN	0.650992	1.57025	S	3	0.869239	1.86188e-48	212.39	161.08	651.965	-0.45999	109480000	20226000	25252000	63998000	1.96901	Q3UMF0	1214	Cordon-bleu protein-like 1	Cobll1	_RQS(ph)SLTFQSSDPEHVR_
1.05429	NaN	NaN	NaN	1.32429	1.50853	1.29571	2.45497	S	3	0.848381	1.06912e-07	147.09	124.68	639.302	0.1691	21845000	2306300	4560900	14978000	1.99119	A2AAY5	291	SH3 and PX domain-containing protein 2B	Sh3pxd2b	_LGPSS(ph)PAHSGALDLDGVSR_
2.40368	3.21692	NaN	NaN	NaN	2.41037	2.67699	6.39519	S	3	0.999973	7.79921e-17	167.1	119.48	788.34	-0.42076	456360000	149610000	22530000	284220000	1.99922	P58871	1022	182 kDa tankyrase-1-binding protein	Tnks1bp1	_DVGHLEEGASGGLLS(ph)PS(ph)TPHSR_
NaN	NaN	2.00076	1.08025	1.12486	1.09072	1.32414	2.50384	S	2	0.999306	6.66661e-08	173.55	152.96	1138.54	0.035003	1435600000	303690000	304700000	827190000	2.00519	Q9WTX2	18	Interferon-inducible double stranded RNA-dependent protein kinase activator A	Prkra	_HRAEAPPLQREDS(ph)GTFSLGK_
NaN	NaN	1.01707	NaN	1.27882	1.43664	1.24418	2.36883	S	2	1	0.000126448	125.61	109.84	568.285	-0.24673	87846000	13311000	18300000	56236000	2.02078	Q812A2	858	SLIT-ROBO Rho GTPase-activating protein 3	Srgap3	_LRS(ph)DGAAIPR_
NaN	1.09397	1.46822	1.14411	NaN	NaN	1.23543	2.35452	S	4	0.964036	1.37872e-06	131.09	92.034	666.333	0.31213	157880000	29358000	20970000	107550000	2.05094	O88746	464	Target of Myb protein 1	Tom1	_AADRLPNLASPS(ph)AEGPPRPSPGTAPR_
-0.165904	-0.18408	-0.968605	-1.06208	-0.821993	-0.892633	-0.68255	0.623063	S	2	1	1.05532e-38	228.19	210.19	944.973	0.65299	865080000	291650000	353400000	220030000	2.05733	P35283	20	Ras-related protein Rab-12	Rab12	_RPAGGSLGAVS(ph)PALSGGQAR_
1.20057	0.97607	0.87743	NaN	NaN	NaN	1.01802	2.02514	T	3	0.963104	3.71353e-05	106.58	85.387	951.767	0.086042	42436000	18319000	7617800	16499000	2.0602	Q9CZX7	22	Transmembrane protein 55A	Tmem55a	_SPLLS(ph)ASHSGNVT(ph)PTAPPYLQESSPR_
0.723428	0.800827	NaN	0.987103	NaN	NaN	0.837119	1.78648	S	2	1	0.0143876	106.32	80.469	587.808	-0.03874	35541000	8769800	8490900	18281000	2.06426	Q61083	153	Mitogen-activated protein kinase kinase kinase 2	Map3k2	_RLS(ph)VVGPPNR_
NaN	NaN	1.01899	0.591201	0.793937	1.28493	0.922264	1.89509	S	2	0.617087	0.00206849	80.507	80.507	652.324	0.25826	115120000	26414000	22970000	65734000	2.06967	Q9Z2H5	544	Band 4.1-like protein 1	Epb41l1	_RLPSSPAS(ph)PSPK_
NaN	NaN	0.995231	1.37696	NaN	1.18859	1.18693	2.27667	S	3	0.992846	2.76114e-05	103.88	103.88	823.395	0.64487	6558500	987660	1028400	4542500	2.07007	O54692	14	Centromere/kinetochore protein zw10 homolog	Zw10	_(ac)ASFVTEVLAHSGS(ph)LEKEDLGTR_
NaN	-1.00147	NaN	-1.50812	-1.57613	-0.768199	-1.21348	0.431227	T	2	0.855453	6.20077e-43	252.77	242.1	966.92	-0.076556	99136000	29495000	48643000	20998000	2.07047	O54774	758	AP-3 complex subunit delta-1	Ap3d1	_HSSLPT(ph)ESDEDIAPAQR_
1.19786	1.26267	1.38267	0.653243	NaN	2.40656	1.3806	2.60377	S	2	0.966828	7.11891e-15	198.85	191.06	636.801	0.25437	272870000	87856000	46448000	138570000	2.07496	Q6PAR5-4	909	GTPase-activating protein and VPS9 domain-containing protein 1	Gapvd1	_SRSS(ph)DIVSSVR_
-1.26739	NaN	-1.18249	-0.943527	NaN	NaN	-1.13114	0.456556	S	2	0.999988	0.0203375	117.3	117.3	901.399	0.4805	53545000	10524000	26089000	16933000	2.13866	Q921I6	278	SH3 domain-binding protein 4	Sh3bp4	_SPVPEQFQS(ph)REDFR_
1.36166	NaN	1.12201	NaN	NaN	1.02574	1.1698	2.24981	S	3	0.935978	1.13083e-11	144.17	144.17	808.374	-0.21985	97016000	30361000	14586000	52069000	2.14205	Q80YV2	343	Nuclear-interacting partner of ALK	Zc3hc1	_SQDATVSPGSEQSEKS(ph)PGPIVSR_
NaN	NaN	NaN	1.85475	2.39182	1.91146	2.05268	4.14876	S	2	0.99999	1.60905e-08	186.58	138.02	658.794	0.26576	80954000	25647000	12087000	43220000	2.16637	O54931	740	A-kinase anchor protein 2	Akap2	_TLS(ph)M(ox)IEEEIR_
NaN	NaN	-0.985931	-1.5881	-0.836913	-1.07394	-1.12122	0.459705	S	4	0.754286	3.09857e-15	191.07	107.15	645.535	0.089787	579380000	254350000	221750000	103280000	2.20013	Q8C052	658	Microtubule-associated protein 1S;MAP1S heavy chain;MAP1S light chain	Map1s	_RS(ph)TSPHDVDLCLVSPCEFSHR_
-0.874481	-0.918224	-0.472689	NaN	-0.468192	-0.348041	-0.616326	0.65233	S	2	1	0.000103066	129.37	58.268	624.27	0.10542	471320000	123500000	200160000	147660000	2.21019	Q9JLV1	274	BAG family molecular chaperone regulator 3	Bag3	_AAS(ph)PFRS(ph)PVR_
NaN	NaN	1.56252	1.48486	0.847516	1.80306	1.42449	2.6842	S	2	0.986252	2.56622e-35	244.1	244.1	912.874	0.95114	66453000	8310700	8997800	49144000	2.22038	Q6IR34-5	522	G-protein-signaling modulator 1	Gpsm1	_APS(ph)SDEECFFDLLSK_
NaN	NaN	1.64418	1.43787	1.03984	0.879314	1.2503	2.37891	S	2	0.999992	9.73861e-90	270	270	1029.48	0.45953	50323000	6398000	10021000	33904000	2.24028	Q8BGQ1	119	Spermatogenesis-defective protein 39 homolog	Spe39	_TRPGS(ph)FQSLSDALSDTPAK_
2.08936	NaN	NaN	2.36936	NaN	2.71931	2.39268	5.25131	S	4	0.962797	4.17743e-07	163.72	95.5	669.325	0.16359	297570000	45762000	23717000	228090000	2.24031	Q9R1Z8	669	Vinexin	Sorbs3	_ATSRPINLGPSS(ph)PNTEIHWTPYR_
0.711583	0.449218	NaN	0.582267	0.874758	NaN	0.654456	1.57402	S	2	0.999816	3.98191e-38	219.58	206.94	1178.01	0.36647	14754000	3119100	3037900	8597000	2.258	Q5SWU9-2	61	Acetyl-CoA carboxylase 1;Biotin carboxylase	Acaca	_FIIGS(ph)VSEDNS(ph)EDEISNLVK_
0.711583	0.449218	NaN	0.582267	0.874758	NaN	0.654456	1.57402	S	2	1	3.98191e-38	219.58	219.58	1178.01	-0.39771	14754000	3119100	3037900	8597000	2.258	Q5SWU9-2	67	Acetyl-CoA carboxylase 1;Biotin carboxylase	Acaca	_FIIGS(ph)VSEDNS(ph)EDEISNLVK_
1.63562	2.1114	NaN	1.88303	NaN	NaN	1.87668	3.6723	S	3	0.997047	1.64354e-21	192.27	170.53	862.417	0.67172	80654000	32137000	6358000	42160000	2.27439	Q3TLI0	708	Trafficking protein particle complex subunit 10	Trappc10	_RQES(ph)GSSLEPPSGLALEDGAHVLR_
0.207143	NaN	0.882682	0.783918	0.660655	0.696973	0.646274	1.56512	S	2	0.999999	9.75465e-06	164.93	159.81	804.417	0.68181	713010000	53016000	182030000	477970000	2.28978	B2RY04	1765	Dedicator of cytokinesis protein 5	Dock5	_TQRPKS(ph)LQLVDSR_
-1.98399	-1.85428	NaN	-2.84259	NaN	-3.22283	-2.47593	0.179751	S	2	0.958778	1.81743e-17	182.82	134.87	1303.15	-0.18227	167780000	16275000	128360000	23153000	2.30266	P16546;P16546-2	1031	Spectrin alpha chain, brain	Sptan1	_KLDPAQSAS(ph)RENLLEEQGSIALR_
1.84643	1.7978	NaN	3.43563	4.20218	4.30246	3.1169	8.67523	S	3	1	1.90034e-60	250.39	150.69	792.03	0.44582	698760000	168320000	24775000	505660000	2.32188	Q569Z6	572	Thyroid hormone receptor-associated protein 3	Thrap3	_M(ox)DS(ph)FDEDLARPSGLLAQERK_
0.77762	1.03745	1.43355	NaN	1.35913	NaN	1.15194	2.22212	S	2	0.881739	5.80544e-13	186.45	180.08	839.372	0.19605	30300000	6697100	5000800	18602000	2.32592	Q7TPH6	2905	Probable E3 ubiquitin-protein ligase MYCBP2	Mycbp2	_SKS(ph)DSYTLDPDTLR_
3.78304	4.29308	NaN	3.38888	NaN	NaN	3.82166	14.1395	T	3	0.999991	4.5353e-61	245.92	159.67	777.994	-0.40594	239440000	86712000	4754800	147970000	2.33183	Q63844	203	Mitogen-activated protein kinase 3	Mapk3	_IADPEHDHTGFLT(ph)EY(ph)VATR_
0.518334	0.361993	0.912037	1.02765	NaN	0.738984	0.711799	1.63785	S	3	0.997587	3.97654e-28	196.62	155.28	661.638	0.28757	336570000	111790000	72527000	152250000	2.35927	Q80YV2	394	Nuclear-interacting partner of ALK	Zc3hc1	_SMGTGDSAGVEVPSS(ph)PLRR_
-0.598938	-0.446423	NaN	-1.15075	-1.17163	-1.00845	-0.875238	0.545164	S	3	0.638915	2.08924e-46	221.86	210.92	887.441	0.59135	290950000	77088000	134060000	79802000	2.38129	Q99KW3-2	1607	TRIO and F-actin-binding protein	Triobp	_KADGPRPSLDYVELSPLAPS(ph)SPQR_
0.527471	0.775514	NaN	NaN	0.57657	0.903193	0.695687	1.61966	S	2	1	0.00128994	107.46	100.93	599.287	0.18412	29391000	7989300	7382000	14020000	2.38166	Q8K4R9	328	Disks large-associated protein 5	Dlgap5	_SYQVAPLS(ph)PR_
1.81196	1.68091	3.82467	NaN	2.17406	2.48846	2.39601	5.26346	S	2	0.998052	0.00193779	93.839	75.088	558.776	-0.18177	302520000	74131000	26109000	202280000	2.47281	P12382	775	6-phosphofructokinase, liver type	Pfkl	_RTLS(ph)IDKGF_
-1.23552	-1.14102	NaN	-1.3904	NaN	NaN	-1.25564	0.418807	S	2	0.996336	5.14731e-29	209.75	209.75	1002.96	-0.8585	9501300	3875200	3928000	1698100	2.47696	Q04690	2517	Neurofibromin	Nf1	_GSEGYLAATYPAVGQTS(ph)PR_
NaN	NaN	0.670659	0.949647	0.557582	0.829363	0.751813	1.68391	S	2	1	1.54492e-05	163.51	163.51	706.316	0.19561	37862000	10017000	8938700	18907000	2.4964	Q60855	313	Receptor-interacting serine/threonine-protein kinase 1	Ripk1	_EYPDQS(ph)PVLQR_
2.60502	2.62564	NaN	NaN	NaN	3.08004	2.77024	6.8222	S	2	0.999837	0.00119285	148.48	115.06	646.318	-0.55094	188420000	73155000	6691100	108570000	2.5063	O35623	50	BET1 homolog	Bet1	_SLS(ph)IEIGHEVK_
NaN	0.723428	1.91077	1.1129	1.39906	1.74304	1.37784	2.59879	S	3	0.996705	2.93661e-18	184.83	63.894	607.944	-0.46966	146610000	43190000	26675000	76749000	2.52347	Q8C6B2	520	Rhotekin	Rtkn	_TFS(ph)LDAAPADHSLGPSR_
-0.693178	-0.446423	NaN	-0.954781	-1.22193	-1.00845	-0.864952	0.549065	S	3	0.981021	7.74582e-73	249.06	249.06	887.441	0.42845	440090000	113920000	198920000	127250000	2.5242	Q99KW3-2	1608	TRIO and F-actin-binding protein	Triobp	_KADGPRPSLDYVELSPLAPSS(ph)PQR_
1.69229	NaN	0.91219	0.78668	1.62349	1.77619	1.35817	2.5636	S	2	1	2.59726e-167	315.24	286.23	1076.5	-0.13465	98633000	9585000	18736000	70312000	2.53077	Q5SSZ5	769	Tensin-3	Tns3	_KLS(ph)IGQYDNDAASQVTFSK_
NaN	NaN	1.61414	1.34363	1.44063	NaN	1.46614	2.76281	T	2	0.842384	7.90033e-26	199.97	179.58	951.98	-0.44541	41944000	4978300	7657900	29308000	2.53763	Q3UMF0	382	Cordon-bleu protein-like 1	Cobll1	_T(ph)GSLQLSSTSIGTSSLKR_
-0.262209	-0.341884	-0.90247	-0.997463	-0.765229	-0.768985	-0.67304	0.627184	S	2	1	2.99176e-17	181.34	165.17	899.932	-0.10318	1757300000	411720000	778890000	566670000	2.5561	F8VPU2	427	FERM, RhoGEF and pleckstrin domain-containing protein 1	Farp1	_ACTLELGPHQS(ph)PALPK_
NaN	1.63844	3.00209	3.55483	1.94834	1.93032	2.41481	5.33248	S	3	0.994599	6.14355e-24	197.1	112.34	611.963	0.33451	1448500000	228140000	142090000	1078200000	2.55705	Q3UMF0	896	Cordon-bleu protein-like 1	Cobll1	_TLS(ph)SPTGTETNPPKAPR_
1.32924	1.66457	1.87176	NaN	1.21064	0.707083	1.35666	2.56092	S	2	0.999979	8.84789e-05	137.16	137.16	569.77	0.33422	444450000	126170000	75377000	242900000	2.60384	Q5SWU9-2	117	Acetyl-CoA carboxylase 1;Biotin carboxylase	Acaca	_SSMS(ph)GLHLVK_
NaN	NaN	NaN	1.29166	1.44063	1.23389	1.32206	2.50023	S	3	0.968538	7.90033e-26	199.97	88.574	634.989	0.30976	161780000	17523000	35120000	109140000	2.66493	Q3UMF0	384	Cordon-bleu protein-like 1	Cobll1	_TGS(ph)LQLSSTSIGTSSLKR_
NaN	1.1333	1.61476	NaN	1.67857	1.8779	1.57613	2.98169	S	3	1	9.44852e-20	202.16	156.6	608.625	0.09977	90871000	37423000	13436000	40011000	2.66972	P97434-5	622	Myosin phosphatase Rho-interacting protein	Mprip	_M(ox)DIDRS(ph)PGLLGTPDLK_
1.10225	1.13947	1.28001	NaN	NaN	NaN	1.17391	2.25622	T	3	0.848998	4.88828e-37	221.47	101.92	714.666	-0.053284	43873000	10841000	8121700	24911000	2.67386	P26231;Q61301	658	Catenin alpha-1;Catenin alpha-2	Ctnna1;Ctnna2	_SRTSVQT(ph)EDDQLIAGQSAR_
-0.858096	-0.695629	-0.921226	-0.950843	-0.39068	-0.276066	-0.68209	0.623262	S	2	1	0.00351999	95.854	58.268	624.27	0.10542	1418800000	344420000	581550000	492800000	2.67874	Q9JLV1	270	BAG family molecular chaperone regulator 3	Bag3	_AAS(ph)PFRS(ph)PVR_
NaN	2.25475	2.50579	NaN	NaN	2.15351	2.30468	4.94059	T	4	0.631815	1.14141e-06	100.53	71.527	666.333	0.06281	403030000	70762000	40064000	292200000	2.68656	O88746	475	Target of Myb protein 1	Tom1	_AADRLPNLASPSAEGPPRPSPGT(ph)APR_
NaN	NaN	0.949498	0.731965	1.09139	1.17568	0.987135	1.98225	S	2	0.980337	4.39558e-79	283.49	206.8	779.314	0.16288	41390000	13418000	9436100	18537000	2.69401	Q2TBE6	462	Phosphatidylinositol 4-kinase type 2-alpha	Pi4k2a	_SAS(ph)ESYTQSFQSR_
0.648649	NaN	1.16517	1.37122	0.777872	0.840121	0.960608	1.94613	S	3	0.971238	7.6439e-36	223.65	171.35	669.957	0.0064071	449660000	65309000	89452000	294900000	2.70581	Q3UMF0	366	Cordon-bleu protein-like 1	Cobll1	_STS(ph)VDDTDKSSSEAIMVR_
1.74988	1.89534	NaN	2.4968	NaN	1.66798	1.9525	3.87044	S	3	0.998934	6.93424e-05	133.65	105.9	746.001	0.026529	167530000	27274000	19797000	120460000	2.72405	P97465	269	Docking protein 1	Dok1	_VGQAQDILRTDS(ph)HDGETEGK_
0.983094	0.968939	2.1139	2.02712	1.02006	1.0314	1.35742	2.56226	S	2	0.999995	0.000140804	128.68	127.02	595.758	-0.096639	2201500000	437210000	510970000	1253300000	2.73601	Q6NZJ6	1189	Eukaryotic translation initiation factor 4 gamma 1	Eif4g1	_SFS(ph)KEVEER_
0.912037	1.03295	1.94617	NaN	1.4393	1.3429	1.33467	2.52218	S	3	1	0.00044219	97.904	85.362	614.64	0.46001	429540000	150410000	72401000	206730000	2.74486	Q9WV92-3;Q9WV92-6	428	Band 4.1-like protein 3	Epb41l3	_RAS(ph)ALIDRPAPYFER_
0.915789	NaN	NaN	NaN	0.944709	1.05102	0.970507	1.95953	T	3	0.74454	0.000100936	118.51	67.08	525.88	-0.33846	72829000	9782700	19229000	43817000	2.74716	Q9JHU4	4367	Cytoplasmic dynein 1 heavy chain 1	Dync1h1	_TDST(ph)SDGRPAWM(ox)R_
-0.385865	NaN	-0.813804	-0.681492	-0.842051	-0.964432	-0.737529	0.599766	S	2	0.990799	4.74468e-18	207.56	173.87	816.903	0.036444	675690000	124260000	321520000	229920000	2.765	Q8BGU5	73	Cyclin-Y	Ccny	_ASTIFLSKS(ph)QTDVR_
-1.90541	NaN	NaN	-2.60982	-1.77843	-1.9694	-2.06576	0.23886	Y	3	0.817548	0.0605097	40.428	40.428	741.653	0.3483	255500000	39345000	159510000	56645000	2.80823	Q8R0M8-3	343	Monocarboxylate transporter 5	Slc16a4	_T(ph)LGIDVM(ox)DASY(ph)LVS(ph)VAGKK_
NaN	1.85316	2.25553	2.71207	1.92562	NaN	2.18659	4.55229	T	2	0.791189	3.06261e-13	190.67	144.82	937.438	-0.057274	579490000	223680000	58664000	297140000	2.81264	Q91V92	453	ATP-citrate synthase	Acly	_T(ph)ASFSESRADEVAPAKK_
1.58381	NaN	2.73327	2.13182	1.43312	1.56228	1.88886	3.70342	S	3	0.999989	7.2745e-12	150.68	135.38	866.717	-0.067216	2086000000	272820000	359070000	1454100000	2.83174	Q8K310	188	Matrin-3	Matr3	_RDS(ph)FDDRGPSLNPVLDYDHGSR_
NaN	NaN	-0.952294	-0.70031	-0.643338	-0.803746	-0.774922	0.58442	S	2	0.999087	1.15099e-26	204.31	158.44	905.472	0.20934	170590000	68917000	64011000	37665000	2.84233	Q9WV92-3;Q9WV92-6	486	Band 4.1-like protein 3	Epb41l3	_GIS(ph)QTNLITTVTPEKK_
1.47773	1.91115	1.84101	NaN	2.27721	NaN	1.87678	3.67253	S	3	0.993586	2.78679e-05	162.01	162.01	855.398	-0.34822	34921000	1138800	3227300	30555000	2.84544	Q9DBC7	77	cAMP-dependent protein kinase type I-alpha regulatory subunit	Prkar1a	_TGIRTDS(ph)REDEIS(ph)PPPPNPVVK_
2.37907	1.91437	1.0769	1.6262	NaN	2.22959	1.84523	3.59309	S	4	0.996956	2.54072e-06	118.32	79.143	666.333	0.029009	690240000	130510000	82725000	477000000	2.86906	O88746	462	Target of Myb protein 1	Tom1	_AADRLPNLAS(ph)PSAEGPPRPSPGTAPR_
0.718526	0.795019	NaN	0.779974	0.448901	1.03851	0.756185	1.68902	S	3	0.961138	3.52378e-29	186.13	179.06	960.453	-0.73988	341120000	103960000	46682000	190470000	2.88311	O88487	81	Cytoplasmic dynein 1 intermediate chain 2	Dync1i2	_EAEALLQSMGLTTDSPIVPPPM(ox)S(ph)PSSK_
NaN	NaN	-1.26989	-1.6092	-1.73673	-1.91882	-1.63366	0.322269	T	3	0.999948	1.13565e-06	124.19	113.31	707.991	-0.39241	1360200000	282580000	800900000	276670000	2.89778	Q62188	514	Dihydropyrimidinase-related protein 3	Dpysl3	_GGT(ph)PAGST(ph)RGSPTRPNPPVR_
NaN	NaN	-1.22149	-1.30504	-0.86712	-1.15975	-1.13835	0.454279	S	3	0.999881	0.000128155	103.9	82.663	552.274	0.19361	2903100000	1100300000	1209300000	593490000	2.90048	P51125	11	Calpastatin	Cast	_(ac)SQPGPKPAAS(ph)PRPSR_
0.265437	0.589668	0.80925	0.922959	0.846794	0.99429	0.738066	1.66794	S	3	0.959984	2.51607e-10	165.17	145.52	666.97	0.95176	791070000	251310000	165850000	373920000	2.95578	Q80YV2	393	Nuclear-interacting partner of ALK	Zc3hc1	_SM(ox)GTGDSAGVEVPS(ph)SPLRR_
-0.417425	-1.17348	-1.54937	-1.75108	-1.47766	-1.32406	-1.28218	0.411174	S	2	0.999055	1.45528e-123	304.42	294.91	999.958	-0.072345	504000000	91065000	292340000	120590000	2.95762	Q63918	287	Serum deprivation-response protein	Sdpr	_ASSGKS(ph)SPFKVS(ph)PLSFGR_
NaN	NaN	1.78501	2.24175	1.75826	1.54533	1.83259	3.56175	S	3	0.997599	5.24859e-36	219.18	168.05	723.984	0.050473	765910000	216870000	84062000	464980000	2.95768	Q3UYV9	22	Nuclear cap-binding protein subunit 1	Ncbp1	_KTS(ph)DANETEDHLESLICK_
NaN	NaN	-1.59951	-1.29623	-1.67057	-1.92566	-1.62299	0.324662	S	2	0.999999	5.66585e-90	269.08	269.08	1052.49	-0.13058	371790000	150290000	165690000	55809000	2.96068	P45591	3	Cofilin-2	Cfl2	_(ac)AS(ph)GVTVNDEVIKVFNDM(ox)K_
-0.797764	NaN	-1.64548	-1.59018	-1.22048	-1.27052	-1.30489	0.404753	S	2	0.930117	0.000190845	137.24	109.19	1265.61	-0.30385	264600000	39269000	156460000	68873000	2.99363	O70318	666	Band 4.1-like protein 2	Epb41l2	_VTPLPFQPQASS(ph)HETLNVVEEK_
1.38852	1.24099	2.33614	1.96277	1.61523	NaN	1.70873	3.26873	S	2	0.997588	9.45814e-06	130.21	102.64	721.85	0.2302	160610000	51220000	20690000	88702000	2.99939	P23949;P23950	480	Zinc finger protein 36, C3H1 type-like 2;Zinc finger protein 36, C3H1 type-like 1	Zfp36l2;Zfp36l1	_LPIFSRLS(ph)ISDD_
NaN	NaN	0.886277	0.793272	0.972399	0.675726	0.831918	1.78005	S	2	0.999595	3.4359e-18	183.45	183.45	800.89	-0.042398	65462000	21520000	12358000	31584000	3.01494	Q6ZQH8	1719	Nucleoporin NUP188 homolog	Nup188	_GAPSS(ph)PAAGVLPSPQGK_
NaN	NaN	NaN	2.50724	2.73489	2.76676	2.66963	6.36267	S	2	0.999145	1.95321e-47	231.83	139.08	777.39	0.23163	692050000	97357000	38947000	555750000	3.02889	Q9QYC0	12	Alpha-adducin	Add1	_AAVVTS(ph)PPPTTAPHK_
-0.958729	-1.03245	-0.771865	NaN	-1.49606	-1.24284	-1.10039	0.466391	S	2	0.974114	0.000291274	115.87	92.575	688.85	-0.36953	34299000	9187100	16142000	8969700	3.045	A2AHC3	560	Calmodulin-regulated spectrin-associated protein 1	Camsap1	_TS(ph)PQAPGLVASIR_
-0.620335	-0.670796	-1.48024	-1.34564	-1.47405	-1.39905	-1.16502	0.445959	S	2	0.995731	1.01739e-08	155.1	124.42	514.245	0.82127	677990000	99670000	362870000	215450000	3.04716	Q8K124	395	Pleckstrin homology domain-containing family O member 2	Plekho2	_SSS(ph)LGDLLR_
-1.73822	-1.59405	-2.05278	-2.21156	NaN	NaN	-1.89915	0.268101	S	2	0.834382	0.000228051	106.93	95.954	881.964	0.49127	237940000	70271000	132360000	35317000	3.04876	Q80UG5-3	73	Septin-9	Sept9	_LVDS(ph)LSQRSPKPSLR_
0.942984	0.943509	2.01831	2.1529	1.33902	1.62541	1.50369	2.83567	S	2	1	4.91017e-47	237.6	213.14	1069.02	-0.11962	2876500000	1337400000	564510000	974530000	3.05811	Q99P72	105	Reticulon-4	Rtn4	_GPLPAAPPTAPERQPS(ph)WER_
NaN	NaN	2.29378	1.74101	1.8074	1.71312	1.88883	3.70335	T	3	0.966546	8.90998e-14	158.52	150.14	776.018	-0.063488	899830000	262410000	99637000	537780000	3.08853	Q3UYV9	21	Nuclear cap-binding protein subunit 1	Ncbp1	_RKT(ph)SDANETEDHLESLICK_
0.898479	1.2475	1.22367	1.34534	1.33354	0.405012	1.07559	2.10758	S	3	0.999999	2.56702e-17	180.16	156.08	840.064	0.35131	64787000	37877000	7971200	18938000	3.09069	Q0KL02-4	2462	Triple functional domain protein	Trio	_TRPGAVS(ph)PLNS(ph)PLSTTFPSPFGK_
0.898479	1.24172	1.22367	1.34534	1.33354	0.405012	1.07463	2.10618	S	3	0.999999	2.56702e-17	180.16	141.83	840.064	0.27524	65901000	38527000	8102100	19272000	3.09183	Q0KL02-4	2458	Triple functional domain protein	Trio	_TRPGAVS(ph)PLNS(ph)PLSTTFPSPFGK_
NaN	NaN	-2.07424	-2.33519	-1.71028	-1.81314	-1.98322	0.252926	S	3	0.838342	0.000704293	84.169	78.324	534.931	0.14875	1024900000	346050000	541460000	137350000	3.11693	P70336-2	1419	Rho-associated protein kinase 2	Rock2	_KPPAPDPFARSS(ph)PR_
0.554933	0.717649	0.746227	0.619742	NaN	NaN	0.659637	1.57969	S	3	1	0.00139616	115.42	115.42	720.039	-0.2476	66096000	14845000	15302000	35949000	3.18587	A2A7S8-2	966	Uncharacterized protein KIAA1522	Kiaa1522	_KLQLERPVS(ph)PEAQADLQR_
0.372172	0.829038	1.13888	1.02262	1.03189	0.769095	0.860615	1.81581	S	2	1	4.92838e-36	220.69	180.1	672.321	-0.27513	588110000	130760000	111280000	346070000	3.21299	D3YZP9	237	Coiled-coil domain-containing protein 6	Ccdc6	_LDQPVSAPPS(ph)PR_
-0.837996	-1.1788	-0.816901	-0.790185	NaN	-1.25322	-0.97542	0.508592	S	2	0.997077	1.77011e-40	233.37	202.03	848.409	0.19572	68345000	23733000	30080000	14532000	3.22173	Q62136	590	Tyrosine-protein phosphatase non-receptor type 21	Ptpn21	_HLYISSS(ph)NPDLITR_
NaN	NaN	2.2901	2.16492	2.11146	NaN	2.18883	4.55935	S	3	0.967137	3.59555e-07	157.88	94.461	719.675	0.6009	269870000	57638000	29861000	182370000	3.23331	P35569	265	Insulin receptor substrate 1	Irs1	_SKS(ph)QSSSSCSNPISVPLRR_
NaN	NaN	-1.06136	-0.826847	-0.989163	-0.824418	-0.925447	0.526517	S	3	0.915348	6.39621e-42	211.49	211.49	803.355	0.11565	870480000	287430000	371680000	211370000	3.23879	P46938	90	Yorkie homolog	Yap1	_SHS(ph)RQAST(ph)DAGTAGALTPQHVR_
2.65473	2.08151	3.70299	2.93376	NaN	2.4052	2.75564	6.75352	S	2	0.999611	3.83823e-06	172.82	172.82	707.33	0.23693	203000000	23275000	13216000	166510000	3.25141	Q6PGL7	284	WASH complex subunit FAM21	Fam21	_RPTS(ph)FADELAAR_
NaN	1.51111	2.38139	2.37632	1.82061	1.5471	1.92731	3.80345	S	2	1	0.000625577	116.55	116.55	497.244	0.15774	5352200000	1979300000	661450000	2711400000	3.25701	P26645	163	Myristoylated alanine-rich C-kinase substrate	Marcks	_LSGFS(ph)FKK_
-0.675189	-0.278059	-0.736677	-0.876546	-0.843422	-0.807781	-0.702946	0.614317	S	3	0.999321	1.97043e-13	174.87	173.28	649.31	-0.14427	1185800000	292000000	518340000	375460000	3.25725	Q80TV8;Q80TV8-2	1193	CLIP-associating protein 1	Clasp1	_FSFRS(ph)QEDLNEPIKR_
0.427821	0.942458	1.25568	1.19194	1.1961	1.29625	1.05171	2.07298	S	2	1	3.21962e-15	204.05	188.71	713.359	0.5479	1852600000	519490000	314870000	1018200000	3.26008	Q8K1N2-2	465	Pleckstrin homology-like domain family B member 2	Phldb2	_RLS(ph)AGTTVADVQK_
1.783	1.79056	NaN	2.2274	NaN	1.70452	1.87637	3.6715	S	2	1	2.28922e-05	146.59	139.86	629.279	0.42236	105990000	21991000	13394000	70603000	3.26026	Q9ES28	673	Rho guanine nucleotide exchange factor 7	Arhgef7	_KPS(ph)DEEFAVR_
0.76757	0.774165	1.28528	NaN	0.963474	0.999856	0.95807	1.94271	S	3	0.99918	2.67747e-07	168.5	101.32	520.548	0.044518	948000000	229140000	203880000	514980000	3.27172	Q9JHU4	4366	Cytoplasmic dynein 1 heavy chain 1	Dync1h1	_TDS(ph)TSDGRPAWMR_
0.907045	1.07622	1.95073	2.06788	1.8799	1.93749	1.63654	3.1092	S	2	0.975127	3.09015e-09	170.16	116.51	713.838	-0.073082	1122700000	260280000	158030000	704340000	3.28697	Q62318	471	Transcription intermediary factor 1-beta	Trim28	_S(ph)RSGEGEVSGLLR_
1.05922	0.977829	2.05575	2.08651	1.97332	1.92281	1.67924	3.20259	S	2	0.999998	2.63629e-22	229.02	83.204	592.271	-0.69101	3794700000	831130000	534330000	2429300000	3.30106	Q62318	473	Transcription intermediary factor 1-beta	Trim28	_S(ph)GEGEVSGLLR_
-0.66802	-1.22199	-0.733411	-1.37258	-1.47823	-1.34564	-1.13664	0.454816	S	2	0.992445	4.15571e-55	251.37	126.25	784.849	0.093093	822810000	136250000	455810000	230750000	3.30739	Q63918	288	Serum deprivation-response protein	Sdpr	_SS(ph)PFKVS(ph)PLSFGR_
-0.984902	-1.04552	-1.74019	-1.47349	-1.46813	-0.730512	-1.24046	0.423238	S	2	0.999997	2.1534e-107	329.59	250.94	966.92	0.21688	677610000	197500000	319930000	160180000	3.31014	O54774	760	AP-3 complex subunit delta-1	Ap3d1	_HSSLPTES(ph)DEDIAPAQR_
1.30053	0.740453	0.586981	0.674189	0.800745	0.816395	0.819883	1.76526	S	2	0.999932	3.59541e-14	190.96	102.39	804.905	-0.054378	324350000	88625000	76353000	159370000	3.31344	Q80W00	313	Serine/threonine-protein phosphatase 1 regulatory subunit 10	Ppp1r10	_VLS(ph)PTAAKPSPFEGK_
NaN	NaN	-2.07424	-2.19212	-1.71028	-1.81314	-1.94745	0.259275	S	3	0.5	0.000704293	84.169	56.951	534.931	-0.098625	865980000	304140000	446680000	115150000	3.38372	P70336-2	1418	Rho-associated protein kinase 2	Rock2	_KPPAPDPFARS(ph)SPR_
0.58246	NaN	0.959399	1.05977	0.965323	0.931759	0.899742	1.86573	S	3	0.822879	3.80717e-05	112.82	101.05	733.724	-0.51348	117440000	25717000	26754000	64968000	3.40246	Q60902	235	Epidermal growth factor receptor substrate 15-like 1	Eps15l1	_TVFAGAVPVLPASPPPKDS(ph)LR_
0.89033	NaN	1.59445	1.38294	1.38217	1.45249	1.34048	2.53235	S	2	0.999755	4.79399e-43	256.08	256.08	837.395	0.5111	57766000	15767000	8070700	33929000	3.45116	P53995	688	Anaphase-promoting complex subunit 1	Anapc1	_SFDFEGSLS(ph)PVIAPK_
0.702658	NaN	NaN	0.760604	0.888617	0.865285	0.804291	1.74629	S	2	0.99943	2.58915e-38	224.57	177.32	1191.54	-0.12344	169970000	44440000	27851000	97676000	3.45162	O88685	12	26S protease regulatory subunit 6A	Psmc3	_(ac)M(ox)QEM(ox)NLLPTPES(ph)PVTRQEK_
NaN	NaN	1.69933	1.61678	1.33199	1.46268	1.5277	2.88325	S	3	0.998934	2.17695e-10	167.37	131.25	622.924	0.15411	498590000	72099000	90267000	336230000	3.47786	A6H8H2-2	1145	DENN domain-containing protein 4C	Dennd4c	_THS(ph)FENVNCHLADSR_
1.19824	1.22423	2.21841	2.11193	2.28386	2.27697	1.88561	3.69509	S	3	1	4.99689e-47	232.87	103.87	542.278	-0.1416	3030000000	280130000	389670000	2360200000	3.49773	P54227	16	Stathmin	Stmn1	_RAS(ph)GQAFELILSPR_
0.654435	0.606442	1.23775	1.14568	0.975117	0.872868	0.915381	1.88607	S	3	0.958799	8.93514e-05	104.38	60.621	738.372	-0.54337	230420000	71905000	56901000	101610000	3.49841	Q8BPM2	335	Mitogen-activated protein kinase kinase kinase kinase 5	Map4k5	_TAS(ph)EINFDKLQFEPPLRK_
0.590722	0.61899	1.02219	1.21132	1.00108	0.95784	0.900358	1.86653	S	2	1	1.57257e-43	258.9	195.77	831.938	0.3093	743070000	202800000	127390000	412880000	3.54941	Q9DCM0	14	Protein ETHE1, mitochondrial	Ethe1	_RLS(ph)QQSASGAPVLLR_
0.601031	0.703189	0.538538	0.451119	0.697952	NaN	0.598366	1.514	S	3	0.999982	3.69201e-28	173.86	157.09	1116.51	0.0014439	505800000	228370000	129300000	148120000	3.62143	Q9ERG0	488	LIM domain and actin-binding protein 1	Lima1	_SDNEETLGRPAQPPNAGESPHS(ph)PGVEDAPIAK_
-1.33123	NaN	-1.98273	-2.12017	-2.16508	-1.8169	-1.88322	0.271078	S	4	0.869481	0.000243054	125.45	35.809	441.486	-0.52701	597850000	190350000	327510000	79986000	3.62661	Q80UG5-3	75	Septin-9	Sept9	_LVDSLS(ph)QRSPKPSLR_
0.856468	1.02333	1.32193	1.73993	1.64446	1.36726	1.32556	2.5063	S	2	0.999994	2.9939e-10	179.81	100.58	767.37	0.061237	413460000	130690000	64907000	217860000	3.65618	Q61337	136	Bcl2 antagonist of cell death	Bad	_SRS(ph)APPNLWAAQR_
-0.548333	-0.780042	-1.08433	-0.923413	-0.813449	-0.588878	-0.789741	0.578448	S	2	0.999665	8.88581e-22	226.7	172.57	723.877	0.35043	359320000	90191000	157660000	111470000	3.67763	Q3TC46	179	Protein PAT1 homolog 1	Patl1	_RSTS(ph)PIIGSPPVR_
2.736	1.53262	3.29059	2.64053	3.57386	2.88788	2.77691	6.85383	S	2	1	4.53239e-107	284.12	140.2	1155.55	0.21667	1029700000	413150000	65304000	551230000	3.69488	Q9ET54	901	Palladin	Palld	_IAS(ph)DEEIQGTKDAVIQDLER_
0.852958	0.904812	1.11656	1.19447	0.596554	0.741575	0.901154	1.86756	S	3	0.985188	1.86188e-48	212.39	135.81	599.932	-0.02065	697690000	105240000	173600000	418850000	3.72778	Q3UMF0	1215	Cordon-bleu protein-like 1	Cobll1	_QSS(ph)LTFQSSDPEHVR_
-1.05394	-0.650204	-1.13384	-1.13375	-1.0223	-1.48665	-1.08012	0.472991	S	2	1	1.01467e-55	208.49	191.47	852.854	0.22053	133700000	37186000	62527000	33985000	3.73814	Q76N33	242	AMSH-like protease	Stambpl1	_SDGSNFANYS(ph)PPVNR_
-1.18121	-0.978805	NaN	-1.35082	-0.886433	-1.15191	-1.10984	0.463347	S	2	1	7.66497e-97	316.93	303.7	931.883	0.069004	165620000	40153000	90106000	35358000	3.77906	Q9QXS1;Q9QXS1-3	4472	Plectin	Plec	_GYYS(ph)PYSVSGSGSTAGSR_
1.04236	NaN	1.55734	1.31214	1.31667	1.55964	1.35763	2.56264	S	3	0.981037	3.87973e-09	164.18	159.98	674.32	0.48225	694990000	157880000	116880000	420230000	3.8405	P81122	303	Insulin receptor substrate 2	Irs2	_SKS(ph)QSSGSSATHPISVPGAR_
1.21531	1.3966	2.21816	2.03973	1.71501	1.46618	1.67517	3.19356	S	2	0.999358	3.96527e-15	196.67	147.1	636.801	0.075178	1772600000	625710000	256450000	890410000	3.871	Q6PAR5-4	908	GTPase-activating protein and VPS9 domain-containing protein 1	Gapvd1	_SRS(ph)SDIVSSVR_
NaN	NaN	-1.31118	-1.10681	-1.203	-1.28814	-1.22728	0.427121	T	4	0.956891	1.18336e-17	174.53	60.764	571.279	-0.31186	2184800000	638510000	1016000000	530330000	3.92578	O08553	514	Dihydropyrimidinase-related protein 2	Dpysl2	_TVT(ph)PAS(ph)SAKTSPAKQQAPPVR_
1.22379	1.31354	2.1903	1.6622	1.54231	1.36994	1.55035	2.92888	T	2	1	9.88614e-05	169.04	145.1	647.842	0.24745	830440000	271490000	220270000	338680000	3.9293	Q9QXS1;Q9QXS1-3	3889	Plectin	Plec	_KQIT(ph)VEELVR_
1.26357	1.41029	2.29399	1.99012	1.67405	1.55939	1.69857	3.24579	S	3	1	8.71566e-12	180.04	143.98	647.662	0.42585	4003500000	1396100000	564560000	2042900000	3.94246	Q62048	116	Astrocytic phosphoprotein PEA-15	Pea15	_YKDIIRQPS(ph)EEEIIK_
1.42062	1.16047	2.06654	1.55149	2.03418	1.94666	1.69666	3.24149	S	2	0.995778	6.93826e-06	167.61	152	659.824	-0.065233	47610000	18683000	5595800	23331000	3.98972	Q80TM6	381	R3H domain-containing protein 2	R3hdm2	_ASS(ph)FSGISILTR_
1.52025	NaN	1.20877	1.47799	1.75442	1.73613	1.53951	2.90696	S	3	1	5.44849e-108	272.3	91.812	611.624	0.12618	753450000	213940000	88582000	450930000	3.99042	Q9D6Z1	554	Nucleolar protein 56	Nop56	_RKFS(ph)EEPEVAANFTK_
-1.0546	-1.13521	-1.76538	-1.81066	-1.62674	-1.66818	-1.51013	0.35108	S	2	0.997994	9.57186e-10	166.6	149.22	758.358	1.0223	1547000000	373120000	831370000	342520000	4.01051	Q8R550;Q8R550-3;Q8R550-7	550	SH3 domain-containing kinase-binding protein 1	Sh3kbp1	_ASS(ph)PSLFSTEGKPK_
NaN	NaN	-2.41997	-2.42981	-2.13885	-2.1614	-2.28751	0.204829	S	2	0.999985	2.62162e-05	141.34	141.34	687.855	-0.020874	384960000	84189000	258400000	42365000	4.03578	Q9EPC1	8	Alpha-parvin	Parva	_(ac)ATSPQKS(ph)PLVPK_
NaN	0.766044	1.14561	0.996244	0.995304	0.995738	0.979788	1.97218	S	2	0.95537	4.84137e-10	155.25	119.38	926.988	0.54082	145530000	11788000	31098000	102650000	4.06163	Q9D1J1	181	Adaptin ear-binding coat-associated protein 2	Necap2	_ARPTS(ph)AGGLSLLPPPPGGK_
3.75979	3.82232	4.29609	4.27865	2.34968	3.05153	3.59301	12.0671	S	2	1	4.99689e-47	232.87	112.56	812.914	-0.085972	1660300000	353710000	36631000	1270000000	4.07588	P54227	25	Stathmin	Stmn1	_RASGQAFELILS(ph)PR_
2.41568	2.6035	2.81539	NaN	2.29572	3.21977	2.67001	6.36435	S	2	0.999316	2.18392e-07	186.16	160.18	686.308	-0.55743	137400000	26814000	12125000	98457000	4.08794	O54724	302	Polymerase I and transcript release factor	Ptrf	_S(ph)FTPDHVVYAR_
0.74192	0.5431	0.76545	NaN	0.775514	0.756425	0.716482	1.64317	S	3	0.999999	0.000100292	88.544	84.68	1002.17	-0.071376	24609000	4596800	4964900	15048000	4.0916	Q61191	1516	Host cell factor 1;HCF N-terminal chain 1;HCF N-terminal chain 2;HCF N-terminal chain 3;HCF N-terminal chain 4;HCF N-terminal chain 5;HCF N-terminal chain 6;HCF C-terminal chain 1;HCF C-terminal chain 2;HCF C-terminal chain 3;HCF C-terminal chain 4;HCF C-terminal chain 5;HCF C-terminal chain 6	Hcfc1	_AVTTVTQSTPVPGPSVPPPEELQVS(ph)PGPR_
-0.783539	-0.602613	-0.750664	-0.900341	-0.603227	-0.509512	-0.691649	0.619146	S	2	0.999995	6.11421e-56	293.04	293.04	1005.46	-0.042564	469350000	120570000	228940000	119840000	4.10046	Q60902	255	Epidermal growth factor receptor substrate 15-like 1	Eps15l1	_STPSHGSVSSLNSTGSLS(ph)PK_
0.709291	1.2419	0.907891	0.801241	1.08638	0.88885	0.939258	1.91754	S	3	0.997958	0.000205644	98.281	82.55	506.611	0.26253	1638600000	728200000	361280000	549080000	4.12164	Q6PDH0-2	565	Pleckstrin homology-like domain family B member 1	Phldb1	_KLS(ph)SGDLRVPIPR_
1.50792	NaN	1.2394	1.19251	1.16002	1.07046	1.23406	2.35228	S	2	0.999926	0.0138102	117.89	63.076	450.733	0.27342	1020800000	126790000	242100000	651920000	4.12467	Q9QYB5;Q9QYC0	724	Gamma-adducin;Alpha-adducin;Beta-adducin	Add3;Add1;Add2	_TPS(ph)FLKK_
1.13849	0.765025	1.48887	1.24598	1.32279	1.32314	1.21405	2.31988	S	2	0.999317	7.62401e-135	341.46	302.77	1071.49	0.12338	797040000	213770000	165110000	418150000	4.14753	P26231;Q61301	655	Catenin alpha-1;Catenin alpha-2	Ctnna1;Ctnna2	_SRTS(ph)VQTEDDQLIAGQSAR_
1.91583	2.16111	3.12727	2.97179	3.16997	2.43106	2.62951	6.18814	S	2	1	3.09608e-24	225.54	123.29	711.334	-0.58718	429680000	170600000	32419000	226660000	4.16067	Q8BTI8	2224	Serine/arginine repetitive matrix protein 2	Srrm2	_TPAAAAAMNLAS(ph)PR_
2.30431	2.34676	2.50579	NaN	NaN	2.15351	2.32759	5.01967	S	3	0.999148	2.30889e-12	131.09	107.56	888.108	0.31761	1068800000	205950000	108140000	754670000	4.17886	O88746	472	Target of Myb protein 1	Tom1	_AADRLPNLASPSAEGPPRPS(ph)PGTAPR_
1.25629	NaN	1.59736	1.16575	1.46937	1.3278	1.36331	2.57275	T	3	0.7826	0.0247429	51.524	35.748	720.01	0.37652	2346800000	373990000	365410000	1607400000	4.22931	P18826	507	Phosphorylase b kinase regulatory subunit alpha, skeletal muscle isoform	Phka1	_PYRLM(ox)GVLGT(ph)SKLY(ph)DIR_
0.927062	1.04418	1.6212	1.29737	1.21816	1.30638	1.23572	2.355	S	3	1	2.48122e-05	130.27	94.717	616.327	-0.23696	286120000	94660000	51580000	139880000	4.24841	Q9DBT5	87	AMP deaminase 2	Ampd2	_QIS(ph)QDVKLEPDILLR_
3.65467	4.19298	3.8025	3.03399	NaN	4.05485	3.7478	13.4338	S	2	1	9.27374e-05	150.11	121.76	634.297	-0.015748	263530000	61248000	9830200	192450000	4.30646	P51150	72	Ras-related protein Rab-7a	Rab7a	_FQS(ph)LGVAFYR_
1.33543	1.16973	1.81102	1.08794	1.50253	1.34653	1.37553	2.59463	S	3	0.999556	4.82575e-13	189.45	183.05	782.705	-0.15475	96468000	18430000	15002000	63036000	4.32673	Q8BG30	363	Negative elongation factor A	Whsc2	_EASRPPEEPSAPS(ph)PTLPTQFK_
-0.75521	-0.89459	-0.681099	NaN	-0.849232	-0.709646	-0.777956	0.583193	S	3	0.793645	0.00122887	81.565	81.565	482.92	-0.09931	54582000	13787000	24655000	16140000	4.35209	Q3TC46	177	Protein PAT1 homolog 1	Patl1	_RS(ph)TSPIIGSPPVR_
1.19585	0.905043	1.01571	1.13796	0.706906	0.891886	0.97556	1.9664	S	2	1	9.67559e-107	286.8	246.92	1055.01	0.7508	437010000	293920000	61808000	81281000	4.37181	Q6P5H2	894	Nestin	Nes	_VSQVSLESLEKENVQS(ph)PR_
1.0432	0.912037	1.39879	1.43547	1.24629	1.3815	1.23621	2.3558	S	2	0.999704	2.12011e-06	173.72	142.38	619.304	0.28557	332230000	118920000	55474000	157840000	4.49516	Q7TSC1	1217	Protein PRRC2A	Prrc2a	_LISGPLS(ph)PMSR_
0.527971	0.594453	0.704341	NaN	0.635336	0.641084	0.620637	1.53755	S	2	0.999872	1.15529e-19	200.23	199.99	848.899	0.69715	160750000	14782000	43059000	102910000	4.54515	Q6EDY6;Q6EDY6-3	972	Leucine-rich repeat-containing protein 16A	Lrrc16a	_RSS(ph)GLISELPSEEGR_
0.920751	0.926303	0.850239	0.982291	0.680144	0.647084	0.834469	1.7832	S	2	1	0.000305391	124.07	93.823	620.334	-0.30608	503670000	131020000	113650000	259000000	4.57701	Q9DB52	73	Protein FAM122A	Fam122a	_HGLLLPAS(ph)PVR_
0.711583	0.647545	0.854395	0.984699	0.792106	0.667756	0.776347	1.71279	S	2	0.99991	3.69815e-60	273.51	250.86	930.925	-0.31053	1141800000	331860000	206620000	603310000	4.59688	Q02248	552	Catenin beta-1	Ctnnb1	_RTS(ph)MGGTQQQFVEGVR_
1.13698	1.32152	1.08393	1.1839	1.35417	1.66521	1.29095	2.44689	S	2	1	1.77682e-37	214.65	123.36	1066.5	0.85381	315190000	50919000	60915000	203350000	4.61869	Q9JK92	87	Heat shock protein beta-8	Hspb8	_FGVPAEGRS(ph)PPPFPGEPWK_
NaN	NaN	0.992913	1.06495	1.08188	1.09565	1.05885	2.08327	S	4	0.992566	6.28673e-08	114.76	70.917	695.839	0.15206	449230000	135070000	72335000	241820000	4.65463	E9Q1P8	71	Interferon regulatory factor 2-binding protein 2	Irf2bp2	_AHGCFPEGRS(ph)PTGAQPAAAKPPPLSAK_
0.837782	1.34829	1.17082	1.34835	1.12439	1.2012	1.1718	2.25293	S	3	0.996443	0.00153477	85.51	63.337	627.979	-0.59867	226690000	94800000	44045000	87848000	4.65865	Q80U35	414	Rho guanine nucleotide exchange factor 17	Arhgef17	_SPS(ph)FGTGDGLLLRPQTR_
-1.53262	-1.60744	-1.15782	-1.136	-1.55203	-1.41881	-1.40079	0.378723	S	2	1	1.63038e-81	296.22	253.13	1115.55	0.34518	11024000000	4692100000	4637800000	1694600000	4.84496	P18760	3	Cofilin-1	Cfl1	_(ac)AS(ph)GVAVSDGVIKVFNDM(ox)KVR_
2.08042	1.81631	2.50281	2.46022	1.81926	1.94216	2.10353	4.2976	S	3	0.980475	1.33256e-26	203.26	154.75	625.295	-0.055892	17273000000	5715800000	2300300000	9257000000	4.85057	Q91V92	455	ATP-citrate synthase	Acly	_TAS(ph)FSESRADEVAPAKK_
NaN	-1.47582	-1.42818	-1.38033	-1.19152	-1.27785	-1.35074	0.392091	T	3	1	3.22261e-09	155.98	146	607.308	0.036101	305750000	71213000	161320000	73219000	4.89892	Q3TLH4	2625	Protein PRRC2C	Prrc2c	_AFGSGIDIKPGT(ph)PPIGGR_
2.08492	2.10739	2.62628	2.4156	1.87003	1.88245	2.16444	4.48293	S	2	1	3.54144e-05	147.26	147.26	509.242	0.23862	4568400000	2708500000	917730000	942180000	4.96788	Q8VHX6	2234	Filamin-C	Flnc	_LGS(ph)FGSITR_
2.94912	4.21218	4.49211	4.12895	4.23243	4.39499	4.0683	16.7757	Y	2	1	4.16086e-75	260.96	255.98	1152.47	-0.4684	6193600000	1496400000	172060000	4525100000	4.97271	P63085	185	Mitogen-activated protein kinase 1	Mapk1	_VADPDHDHT(ph)GFLTEY(ph)VATR_
0.722641	0.704606	0.686164	0.581496	0.857264	0.798009	0.72503	1.65294	S	3	0.997961	2.58959e-24	186.15	176.11	620.958	0.11121	2269000000	754000000	581070000	933970000	5.08819	P46938	94	Yorkie homolog	Yap1	_QAS(ph)TDAGTAGALTPQHVR_
-1.64214	-1.6045	-1.32305	-1.174	-1.55025	-1.54069	-1.47244	0.360372	S	2	1	4.98123e-09	176.28	133.86	706.797	-0.49859	1511200000	527700000	620490000	363010000	5.20121	Q9R0P5	3	Destrin	Dstn	_(ac)AS(ph)GVQVADEVCR_
1.08678	1.1331	1.29883	1.04935	1.44932	1.23603	1.2089	2.31162	S	3	1	7.46266e-28	214.92	133.25	679.654	0.11828	1192500000	390200000	201850000	600410000	5.20815	Q8VI36	83	Paxillin	Pxn	_YAHQQPPS(ph)PLPVYSSSAK_
1.25629	NaN	1.43152	1.27995	1.41581	1.42557	1.36183	2.5701	Y	3	0.995614	0.0247429	51.524	41.257	720.01	0.26887	2462500000	380300000	391340000	1690800000	5.41787	P18826	511	Phosphorylase b kinase regulatory subunit alpha, skeletal muscle isoform	Phka1	_PYRLM(ox)GVLGT(ph)SKLY(ph)DIR_
3.49914	3.292	4.44705	4.0321	4.17672	4.05224	3.91654	15.1007	Y	2	1	4.5353e-61	263.99	245.92	1166.49	0.0033791	2996900000	849260000	77924000	2069700000	5.44975	Q63844	205	Mitogen-activated protein kinase 3	Mapk3	_IADPEHDHTGFLT(ph)EY(ph)VATR_
-1.9582	-1.54082	-1.95971	-2.1111	-1.98599	-1.95977	-1.91926	0.264389	S	3	0.992939	2.58087e-05	139.46	105.39	588.312	0.1261	12504000000	4092700000	6642300000	1768700000	5.64543	Q80UG5-3	78	Septin-9	Sept9	_LVDSLSQRS(ph)PKPSLR_
2.8434	2.52659	2.52487	2.2621	2.60609	2.35975	2.52047	5.73767	S	2	1	4.15756e-61	245.82	202.22	966.454	-0.023828	415790000	192670000	31423000	191690000	6.15143	F6ZDS4	2223		Tpr	_TDGFAEAIHS(ph)PQVAGVPR_
