# Supplementary material for: Quantitative Phosphoproteomics Reveals a Role for Collapsin Response Mediator Protein 2 in PDGF-Induced Cell Migration
Source: Sci Rep. 2017 Jun 21;7:3970. doi: 10.1038/s41598-017-04015-x (PMC5479788; doi:10.1038/s41598-017-04015-x)
Supplement: Supplementary file 4 — Supplementary Table 3 [file 41598_2017_4015_MOESM4_ESM.xls]

## Sheet: REVIGO Enriched GO Terms BP
P-value cutoff	0.01
Calculate FDR	Yes
Regulation links followed	Yes
Bonferroni correction	Yes
Annotation file	gene_association.mgi
Evidence codes used	IEA (82522), IGI (8309), IEP (547), IBA (28309), IPI (11001), ND (21676), IC (582), ISS (1762), IMP (37232), IDA (46048), RCA (99), TAS (2900), ISM (23), EXP (50), NAS (649), ISO (107331), ISA (5374)
GOID	TERM	CORRECTED_PVALUE	UNCORRECTED_PVALUE	NUM_LIST_ANNOTATIONS	LIST_SIZE	TOTAL_NUM_ANNOTATIONS	POPULATION_SIZE	FDR_RATE	EXPECTED_FALSE_POSITIVES	ANNOTATED_GENES
GO:0007010	cytoskeleton organization	4.16395e-20	2.73764e-23	40	129	1069	24182	0	0	Cfl1, Mycbp2, Mapk3, Phldb1, Triobp, Lima1, Epb41l1, Epb41l2, Cobll1, Ctnna1, Mapk1, Dync1h1, Sorbs3, Sh3kbp1, Add1, Phldb2, Dpysl2, Epb41l3, Arhgef17, Map1s, Map1b, Akap2, Zw10, Lmna, Prkar1a, Stmn1, Add2, Palld, Camsap1, Dstn, Ctnnb1, Tpr, Nf1, Pxn, Cfl2, Dpysl3, Sptan1, Parva, Clasp1, Rock2
GO:0030036	actin cytoskeleton organization	4.7772e-12	3.14083e-15	24	129	564	24182	0	0	Arhgef17, Epb41l3, Cfl1, Akap2, Prkar1a, Add2, Palld, Triobp, Lima1, Epb41l1, Dstn, Epb41l2, Cobll1, Ctnna1, Nf1, Sorbs3, Add1, Cfl2, Phldb2, Dpysl3, Parva, Sptan1, Clasp1, Rock2
GO:0030029	actin filament-based process	6.50936e-12	4.27966e-15	25	129	633	24182	0	0	Arhgef17, Epb41l3, Cfl1, Akap2, Prkar1a, Add2, Palld, Triobp, Lima1, Flnc, Epb41l1, Dstn, Epb41l2, Cobll1, Ctnna1, Nf1, Sorbs3, Add1, Cfl2, Phldb2, Dpysl3, Parva, Sptan1, Clasp1, Rock2
GO:0006996	organelle organization	4.77643e-11	3.14032e-14	49	129	2900	24182	0	0	Cfl1, Mycbp2, Mapk3, Phldb1, Triobp, Lima1, Epb41l1, Epb41l2, Cobll1, Ctnna1, Mapk1, Bad, Sh3pxd2b, Sept9, Arhgef7, Dync1h1, Sorbs3, Patl1, Sh3kbp1, Add1, Phldb2, Dpysl2, Epb41l3, Arhgef17, Map1s, Map1b, Akap2, Zw10, Prkar1a, Lmna, Stmn1, Add2, Palld, Rtn4, Zc3hc1, Camsap1, Dstn, Ctnnb1, Tpr, Nf1, Pxn, Bet1, Anapc1, Cfl2, Dpysl3, Sptan1, Parva, Clasp1, Rock2
GO:0051128	regulation of cellular component organization	7.97305e-11	5.24198e-14	43	129	2278	24182	0	0	Cfl1, Ncbp1, Mycbp2, Mapk3, Ctnna2, Phldb1, Triobp, Lima1, Epb41l2, Psmc3, Mapk1, Bad, Sept9, Arhgef7, Sorbs3, Sh3kbp1, Add1, Phldb2, Dpysl2, Sh3bp4, Epb41l3, Map1s, Map1b, Zw10, Lmna, Stmn1, Dock5, Hcfc1, Add2, Palld, Rtn4, Camsap1, Dstn, Ctnnb1, Tpr, Pxn, Trim28, Cfl2, Dpysl3, Sptan1, Parva, Clasp1, Rock2
GO:1902589	single-organism organelle organization	1.27302e-10	8.36962e-14	36	129	1613	24182	0	0	Arhgef17, Epb41l3, Cfl1, Map1b, Map1s, Akap2, Zw10, Prkar1a, Lmna, Stmn1, Add2, Palld, Phldb1, Triobp, Lima1, Epb41l1, Ctnnb1, Dstn, Epb41l2, Tpr, Cobll1, Ctnna1, Nf1, Bad, Sept9, Dync1h1, Sorbs3, Bet1, Add1, Phldb2, Cfl2, Dpysl3, Parva, Sptan1, Clasp1, Rock2
GO:0051493	regulation of cytoskeleton organization	1.65308e-10	1.08684e-13	20	129	422	24182	0	0	Cfl1, Mycbp2, Map1b, Mapk3, Stmn1, Add2, Phldb1, Triobp, Lima1, Ctnnb1, Dstn, Tpr, Mapk1, Sorbs3, Cfl2, Phldb2, Add1, Clasp1, Sptan1, Rock2
GO:0071822	protein complex subunit organization	5.33701e-10	3.50888e-13	31	129	1240	24182	0	0	Cfl1, Map1b, Akap2, Mapk3, Zw10, Stmn1, Add2, Hcfc1, Palld, Pfkl, Rtn4, Ripk1, Acaca, Lima1, Ctnnb1, Dstn, Cobll1, Ctnna1, Nf1, Psmc3, Trim28, Bad, Sh3pxd2b, Sept9, Add1, Cfl2, Dpysl3, Irs1, Parva, Sptan1, Clasp1
GO:0016043	cellular component organization	2.61234e-09	1.71752e-12	66	129	5502	24182	0	0	Cfl1, Mycbp2, Farp1, Mapk3, Pfkl, Ctnna2, Phldb1, Triobp, Epb41l1, Epb41l2, Ctnna1, Psmc3, Mapk1, Bad, Dync1h1, Patl1, Irs1, Nes, Dpysl2, Sh3bp4, Arhgef17, Epb41l3, Zw10, Prkar1a, Plec, Lmna, Add2, Dock5, Hcfc1, Palld, Rtn4, Acaca, Zc3hc1, Ctnnb1, Dstn, Tpr, Pxn, Nf1, Yap1, Trim28, Dennd4c, Anapc1, Cfl2, Dpysl3, Ncbp1, Lima1, Cobll1, Sept9, Sh3pxd2b, Arhgef7, Sh3kbp1, Sorbs3, Phldb2, Add1, Ap3d1,…
GO:0071840	cellular component organization or biogenesis	2.76212e-09	1.81599e-12	67	129	5656	24182	0	0	Cfl1, Mycbp2, Farp1, Mapk3, Pfkl, Ctnna2, Phldb1, Triobp, Epb41l1, Epb41l2, Ctnna1, Psmc3, Mapk1, Bad, Dync1h1, Patl1, Irs1, Nes, Dpysl2, Sh3bp4, Arhgef17, Epb41l3, Zw10, Prkar1a, Plec, Lmna, Add2, Dock5, Hcfc1, Palld, Rtn4, Acaca, Zc3hc1, Ctnnb1, Dstn, Tpr, Pxn, Nf1, Yap1, Trim28, Dennd4c, Anapc1, Cfl2, Dpysl3, Ncbp1, Lima1, Cobll1, Sept9, Sh3pxd2b, Arhgef7, Sh3kbp1, Sorbs3, Nop56, Phldb2, Add1,…
GO:0022607	cellular component assembly	3.07209e-09	2.01979e-12	41	129	2315	24182	0	0	Farp1, Mapk3, Pfkl, Phldb1, Lima1, Cobll1, Ctnna1, Psmc3, Bad, Sh3pxd2b, Sept9, Arhgef7, Dync1h1, Sorbs3, Patl1, Add1, Phldb2, Irs1, Epb41l3, Map1b, Akap2, Zw10, Prkar1a, Plec, Stmn1, Hcfc1, Add2, Palld, Rtn4, Acaca, Ripk1, Ctnnb1, Tpr, Pxn, Trim28, Cfl2, Dpysl3, Clasp1, Sptan1, Parva, Rock2
GO:0032989	cellular component morphogenesis	4.39314e-09	2.88832e-12	30	129	1256	24182	0	0	Epb41l3, Cfl1, Mycbp2, Map1b, Map1s, Farp1, Prkar1a, Stmn1, Dock5, Palld, Rtn4, Ctnna2, Phldb1, Triobp, Camsap1, Ctnnb1, Epb41l2, Pxn, Yap1, Sept9, Arhgef7, Sh3kbp1, Add1, Phldb2, Cfl2, Nes, Dpysl2, Parva, Clasp1, Rock2
GO:0044085	cellular component biogenesis	1.12319e-08	7.38453e-12	42	129	2522	24182	0	0	Farp1, Mapk3, Pfkl, Phldb1, Lima1, Cobll1, Ctnna1, Psmc3, Bad, Sh3pxd2b, Sept9, Arhgef7, Dync1h1, Sorbs3, Patl1, Nop56, Add1, Phldb2, Irs1, Epb41l3, Map1b, Akap2, Zw10, Prkar1a, Plec, Stmn1, Hcfc1, Add2, Palld, Rtn4, Acaca, Ripk1, Ctnnb1, Tpr, Pxn, Trim28, Cfl2, Dpysl3, Clasp1, Sptan1, Parva, Rock2
GO:0033043	regulation of organelle organization	8.62331e-08	5.6695e-11	25	129	974	24182	0	0	Cfl1, Mycbp2, Map1b, Mapk3, Zw10, Lmna, Stmn1, Add2, Palld, Phldb1, Triobp, Lima1, Ctnnb1, Dstn, Tpr, Mapk1, Bad, Sept9, Sorbs3, Cfl2, Phldb2, Add1, Sptan1, Clasp1, Rock2
GO:0051261	protein depolymerization	1.52521e-07	1.00277e-10	10	129	96	24182	0	0	Cfl1, Map1b, Stmn1, Add2, Cfl2, Add1, Lima1, Sptan1, Clasp1, Dstn
GO:1901879	regulation of protein depolymerization	2.57167e-07	1.69077e-10	9	129	72	24182	0	0	Cfl1, Map1b, Add2, Cfl2, Add1, Lima1, Sptan1, Clasp1, Dstn
GO:0006461	protein complex assembly	3.60307e-07	2.36888e-10	26	129	1130	24182	0	0	Map1b, Akap2, Mapk3, Zw10, Stmn1, Add2, Hcfc1, Palld, Pfkl, Rtn4, Ripk1, Acaca, Ctnnb1, Cobll1, Ctnna1, Psmc3, Trim28, Bad, Sh3pxd2b, Sept9, Add1, Dpysl3, Irs1, Clasp1, Parva, Sptan1
GO:0070271	protein complex biogenesis	3.60307e-07	2.36888e-10	26	129	1130	24182	0	0	Map1b, Akap2, Mapk3, Zw10, Stmn1, Add2, Hcfc1, Palld, Pfkl, Rtn4, Ripk1, Acaca, Ctnnb1, Cobll1, Ctnna1, Psmc3, Trim28, Bad, Sh3pxd2b, Sept9, Add1, Dpysl3, Irs1, Clasp1, Parva, Sptan1
GO:0032984	macromolecular complex disassembly	7.27038e-07	4.78e-10	11	129	149	24182	0	0	Cfl1, Map1b, Map1s, Stmn1, Add2, Cfl2, Add1, Lima1, Sptan1, Clasp1, Dstn
GO:0065003	macromolecular complex assembly	7.60855e-07	5.00233e-10	29	129	1452	24182	0	0	Map1b, Akap2, Mapk3, Zw10, Stmn1, Add2, Hcfc1, Palld, Pfkl, Rtn4, Ripk1, Acaca, Ctnnb1, Tpr, Cobll1, Ctnna1, Psmc3, Trim28, Bad, Sh3pxd2b, Sept9, Dync1h1, Patl1, Add1, Dpysl3, Irs1, Clasp1, Parva, Sptan1
GO:0043624	cellular protein complex disassembly	9.25561e-07	6.08521e-10	10	129	115	24182	0	0	Cfl1, Map1b, Stmn1, Add2, Cfl2, Add1, Lima1, Sptan1, Clasp1, Dstn
GO:0043244	regulation of protein complex disassembly	1.05416e-06	6.9307e-10	9	129	84	24182	0	0	Cfl1, Map1b, Add2, Cfl2, Add1, Lima1, Sptan1, Clasp1, Dstn
GO:0043933	macromolecular complex subunit organization	1.12418e-06	7.39103e-10	35	129	2103	24182	0	0	Cfl1, Mapk3, Pfkl, Lima1, Cobll1, Ctnna1, Psmc3, Bad, Sh3pxd2b, Sept9, Dync1h1, Patl1, Add1, Irs1, Map1s, Map1b, Akap2, Zw10, Hcfc1, Add2, Stmn1, Palld, Rtn4, Acaca, Ripk1, Dstn, Ctnnb1, Tpr, Nf1, Trim28, Cfl2, Dpysl3, Clasp1, Sptan1, Parva
GO:0007155	cell adhesion	1.27823e-06	8.4039e-10	29	129	1485	24182	0	0	Ap3d1, Tnks1bp1, Eps15l1, Bag3, Prkar1a, Plec, Eif4g1, Hcfc1, Dock5, Ctnna2, Triobp, Gapvd1, Lima1, Epb41l1, Ctnnb1, Cobll1, Zfp36l1, Ctnna1, Nf1, Pxn, Bad, Arhgef7, Sorbs3, Add1, Phldb2, Mprip, Clasp1, Parva, Zfp36l2
GO:0022610	biological adhesion	1.53793e-06	1.01113e-09	29	129	1497	24182	0	0	Ap3d1, Tnks1bp1, Eps15l1, Bag3, Prkar1a, Plec, Eif4g1, Hcfc1, Dock5, Ctnna2, Triobp, Gapvd1, Lima1, Epb41l1, Ctnnb1, Cobll1, Zfp36l1, Ctnna1, Nf1, Pxn, Bad, Arhgef7, Sorbs3, Add1, Phldb2, Mprip, Clasp1, Parva, Zfp36l2
GO:0043241	protein complex disassembly	1.94601e-06	1.27942e-09	10	129	124	24182	0	0	Cfl1, Map1b, Stmn1, Add2, Cfl2, Add1, Lima1, Sptan1, Clasp1, Dstn
GO:0000902	cell morphogenesis	3.51573e-06	2.31146e-09	25	129	1165	24182	0	0	Epb41l3, Cfl1, Mycbp2, Map1b, Map1s, Farp1, Stmn1, Dock5, Palld, Rtn4, Ctnna2, Triobp, Camsap1, Ctnnb1, Epb41l2, Pxn, Yap1, Sept9, Arhgef7, Sh3kbp1, Add1, Nes, Dpysl2, Parva, Rock2
GO:0007015	actin filament organization	3.651e-06	2.40039e-09	14	129	326	24182	0	0	Cfl1, Cobll1, Ctnna1, Akap2, Sorbs3, Add2, Add1, Cfl2, Phldb2, Dpysl3, Lima1, Sptan1, Clasp1, Dstn
GO:0044763	single-organism cellular process	3.65703e-06	2.40436e-09	96	129	11800	24182	0	0	Cfl1, Mycbp2, Farp1, Mapk3, Eif4g1, Pfkl, Ctnna2, Phldb1, Triobp, Prrc2c, Phka1, Tns3, Epb41l1, Epb41l2, Zfp36l1, Ctnna1, Psmc3, Sik2, Mapk1, Bad, Dync1h1, Irs1, Nes, Dpysl2, Sh3bp4, Arhgef17, Epb41l3, Cast, Zw10, Bag3, Prkar1a, Lmna, Plec, Add2, Hcfc1, Dock5, Palld, Rtn4, Zc3hc1, Acaca, Ctnnb1, Dstn, Tpr, Map4k5, Pxn, Nf1, Yap1, Ccny, Prrc2a, Trim28, Dennd4c, Gpsm1, Anapc1, Cfl2, Dpysl3, Zfp36l2…
GO:0006928	movement of cell or subcellular component	4.24735e-06	2.79247e-09	30	129	1668	24182	0	0	Ap3d1, Cfl1, Mycbp2, Map1b, Lmna, Stmn1, Dock5, Palld, Rtn4, Ctnna2, Tns3, Irs2, Ctnnb1, Dstn, Ctnna1, Pxn, Nf1, Dync1i2, Nup188, Arhgef7, Dync1h1, Srgap3, Sh3kbp1, Phldb2, Dpysl3, Irs1, Parva, Dpysl2, Clasp1, Rock2
GO:0030834	regulation of actin filament depolymerization	8.35674e-06	5.49424e-09	7	129	47	24182	0	0	Cfl1, Add2, Add1, Cfl2, Lima1, Sptan1, Dstn
GO:0030042	actin filament depolymerization	1.51141e-05	9.93697e-09	7	129	51	24182	0	0	Cfl1, Add2, Add1, Cfl2, Lima1, Sptan1, Dstn
GO:0048869	cellular developmental process	2.77137e-05	1.82207e-08	49	129	4186	24182	0	0	Cfl1, Mycbp2, Farp1, Mapk3, Eif4g1, Ctnna2, Phldb1, Triobp, Prrc2c, Epb41l2, Ampd2, Zfp36l1, Ctnna1, Mapk1, Bad, Sh3pxd2b, Sept9, Arhgef7, Sh3kbp1, Add1, Phldb2, Nes, Dpysl2, Ap3d1, Epb41l3, Map1s, Map1b, Prkar1a, Lmna, Stmn1, Dock5, Palld, Rtn4, Ripk1, Flnc, Camsap1, Ctnnb1, Nf1, Pxn, Yap1, Prrc2a, Trim28, Gpsm1, Cfl2, Dpysl3, Parva, Clasp1, Zfp36l2, Rock2
GO:0022603	regulation of anatomical structure morphogenesis	5.9981e-05	3.94352e-08	21	129	962	24182	0	0	Epb41l3, Cfl1, Map1b, Dock5, Rtn4, Phldb1, Triobp, Camsap1, Ctnnb1, Epb41l2, Pxn, Nf1, Sept9, Arhgef7, Sh3kbp1, Add1, Phldb2, Dpysl2, Parva, Clasp1, Rock2
GO:0048468	cell development	8.56907e-05	5.63384e-08	32	129	2132	24182	0	0	Cfl1, Mycbp2, Farp1, Mapk3, Eif4g1, Ctnna2, Triobp, Ampd2, Ctnna1, Mapk1, Bad, Arhgef7, Dpysl2, Epb41l3, Map1s, Map1b, Lmna, Prkar1a, Dock5, Stmn1, Rtn4, Palld, Camsap1, Flnc, Ctnnb1, Nf1, Pxn, Yap1, Cfl2, Dpysl3, Parva, Rock2
GO:0032956	regulation of actin cytoskeleton organization	8.68593e-05	5.71067e-08	12	129	292	24182	0	0	Cfl1, Sorbs3, Add2, Add1, Cfl2, Phldb2, Triobp, Lima1, Sptan1, Clasp1, Rock2, Dstn
GO:0022411	cellular component disassembly	9.01629e-05	5.92787e-08	12	129	293	24182	0	0	Cfl1, Map1b, Map1s, Sh3pxd2b, Stmn1, Add2, Cfl2, Add1, Lima1, Sptan1, Clasp1, Dstn
GO:0051130	positive regulation of cellular component organization	0.000103401	6.79825e-08	23	129	1183	24182	0	0	Cfl1, Map1b, Mapk3, Dock5, Palld, Phldb1, Triobp, Ctnnb1, Dstn, Tpr, Psmc3, Mapk1, Trim28, Sept9, Bad, Arhgef7, Sorbs3, Cfl2, Phldb2, Add1, Dpysl3, Clasp1, Rock2
GO:0009653	anatomical structure morphogenesis	0.000103578	6.80987e-08	36	129	2629	24182	0	0	Cfl1, Mycbp2, Farp1, Mapk3, Ctnna2, Phldb1, Triobp, Epb41l2, Zfp36l1, Mapk1, Sept9, Arhgef7, Sh3kbp1, Add1, Phldb2, Nes, Dpysl2, Epb41l3, Map1s, Map1b, Prkar1a, Dock5, Prkra, Stmn1, Palld, Rtn4, Camsap1, Ctnnb1, Nf1, Pxn, Yap1, Trim28, Cfl2, Clasp1, Parva, Rock2
GO:0098609	cell-cell adhesion	0.000115462	7.59116e-08	21	129	1000	24182	0	0	Ap3d1, Tnks1bp1, Eps15l1, Bag3, Prkar1a, Plec, Eif4g1, Hcfc1, Ctnna2, Gapvd1, Lima1, Epb41l1, Ctnnb1, Cobll1, Zfp36l1, Ctnna1, Bad, Add1, Mprip, Parva, Zfp36l2
GO:0060485	mesenchyme development	0.000130461	8.5773e-08	11	129	245	24182	0	0	Cfl1, Zfp36l1, Yap1, Mapk1, Trim28, Mapk3, Phldb2, Rtn4, Phldb1, Clasp1, Ctnnb1
GO:0048522	positive regulation of cellular process	0.000168944	1.11074e-07	50	129	4569	24182	0	0	Cfl1, Ncbp1, Mapk3, Eif4g1, Phldb1, Triobp, Tns3, Irs2, Zfp36l1, Ctnna1, Psmc3, Mapk1, Bad, Sh3pxd2b, Sept9, Sdpr, Arhgef7, Sorbs3, Add1, Phldb2, Irs1, Dpysl2, Sh3bp4, Ap3d1, Cast, Map1b, Lmna, Map3k2, Stmn1, Dock5, Prkra, Palld, Rtn4, Ripk1, Dstn, Ctnnb1, Tpr, Thrap3, Nf1, Pxn, Ccny, Yap1, Rab12, Trim28, Cfl2, Dpysl3, Mprip, Clasp1, Zfp36l2, Rock2
GO:0030154	cell differentiation	0.00019546	1.28507e-07	45	129	3882	24182	0	0	Cfl1, Mycbp2, Farp1, Mapk3, Eif4g1, Ctnna2, Phldb1, Triobp, Prrc2c, Ampd2, Zfp36l1, Ctnna1, Mapk1, Bad, Sh3pxd2b, Arhgef7, Add1, Phldb2, Dpysl2, Ap3d1, Epb41l3, Map1s, Map1b, Prkar1a, Lmna, Stmn1, Dock5, Palld, Rtn4, Ripk1, Flnc, Camsap1, Ctnnb1, Nf1, Pxn, Yap1, Prrc2a, Trim28, Gpsm1, Cfl2, Dpysl3, Clasp1, Parva, Zfp36l2, Rock2
GO:0000189	MAPK import into nucleus	0.000225585	1.48313e-07	3	129	3	24182	0	0	Tpr, Mapk1, Mapk3
GO:0034329	cell junction assembly	0.000234117	1.53923e-07	9	129	155	24182	0	0	Epb41l3, Ctnna1, Pxn, Arhgef7, Plec, Phldb2, Clasp1, Rock2, Ctnnb1
GO:0032970	regulation of actin filament-based process	0.000326496	2.14659e-07	12	129	330	24182	0	0	Cfl1, Sorbs3, Add2, Add1, Cfl2, Phldb2, Triobp, Lima1, Sptan1, Clasp1, Rock2, Dstn
GO:0050793	regulation of developmental process	0.000375937	2.47165e-07	33	129	2395	24182	0	0	Cfl1, Eif4g1, Phldb1, Triobp, Epb41l2, Zfp36l1, Ctnna1, Mapk1, Bad, Sh3pxd2b, Sept9, Arhgef7, Sh3kbp1, Add1, Phldb2, Dpysl2, Ap3d1, Epb41l3, Map1b, Lmna, Dock5, Rtn4, Ripk1, Camsap1, Ctnnb1, Nf1, Pxn, Yap1, Dpysl3, Clasp1, Parva, Rock2, Zfp36l2
GO:0051179	localization	0.000415527	2.73193e-07	55	129	5446	24182	0	0	Cfl1, Ncbp1, Pi4k2a, Eps15l1, Mycbp2, Mapk3, Fam21, Pfkl, Tom1, Ctnna2, Necap2, Tns3, Irs2, Zfp36l1, Ctnna1, Dync1i2, Mapk1, Bad, Sh3pxd2b, Arhgef7, Dync1h1, Sh3kbp1, Add1, Phldb2, Irs1, Dpysl2, Sh3bp4, Ap3d1, Epb41l3, Trappc10, Map1b, Akap2, Zw10, Lmna, Stmn1, Dock5, Add2, Palld, Rtn4, Ripk1, Gapvd1, Ctnnb1, Tpr, Nf1, Rab12, Nup188, Trim28, Srgap3, Dennd4c, Bet1, Dpysl3, Mprip, Clasp1, Parva, Ro…
GO:0048856	anatomical structure development	0.000423492	2.7843e-07	55	129	5449	24182	0	0	Cfl1, Mycbp2, Farp1, Mapk3, Eif4g1, Ctnna2, Phldb1, Triobp, Prrc2c, Tns3, Irs2, Epb41l2, Ampd2, Zfp36l1, Ctnna1, Psmc3, Mapk1, Bad, Sh3pxd2b, Sept9, Arhgef7, Sh3kbp1, Add1, Phldb2, Matr3, Irs1, Nes, Dpysl2, Ap3d1, Epb41l3, Map1s, Map1b, Prkar1a, Lmna, Stmn1, Prkra, Add2, Dock5, Palld, Rtn4, Ripk1, Flnc, Camsap1, Ctnnb1, Nf1, Pxn, Yap1, Trim28, Gpsm1, Cfl2, Dpysl3, Parva, Clasp1, Zfp36l2, Rock2
GO:0010639	negative regulation of organelle organization	0.000431984	2.84013e-07	11	129	276	24182	0	0	Tpr, Map1b, Zw10, Lmna, Stmn1, Add2, Phldb2, Add1, Lima1, Sptan1, Clasp1
GO:0070849	response to epidermal growth factor	0.000446561	2.93597e-07	5	129	27	24182	0	0	Tpr, Zfp36l1, Mapk1, Mapk3, Zfp36l2
GO:0044699	single-organism process	0.000574609	3.77784e-07	98	129	13196	24182	0	0	Cfl1, Mycbp2, Farp1, Mapk3, Eif4g1, Pfkl, Ctnna2, Phldb1, Triobp, Prrc2c, Phka1, Tns3, Epb41l1, Epb41l2, Zfp36l1, Ctnna1, Psmc3, Sik2, Mapk1, Bad, Dync1h1, Irs1, Nes, Dpysl2, Ethe1, Sh3bp4, Arhgef17, Epb41l3, Cast, Zw10, Bag3, Prkar1a, Lmna, Plec, Add2, Hcfc1, Dock5, Palld, Rtn4, Zc3hc1, Acaca, Ctnnb1, Dstn, Tpr, Map4k5, Pxn, Nf1, Yap1, Ccny, Prrc2a, Trim28, Dennd4c, Gpsm1, Anapc1, Cfl2, Dpysl3, …
GO:0022604	regulation of cell morphogenesis	0.000593189	3.9e-07	14	129	491	24182	0	0	Epb41l3, Cfl1, Pxn, Map1b, Sept9, Arhgef7, Sh3kbp1, Dock5, Rtn4, Triobp, Parva, Dpysl2, Camsap1, Epb41l2
GO:0048731	system development	0.000633395	4.16433e-07	47	129	4325	24182	0	0	Cfl1, Mycbp2, Farp1, Mapk3, Eif4g1, Ctnna2, Phldb1, Prrc2c, Tns3, Irs2, Ampd2, Zfp36l1, Ctnna1, Mapk1, Bad, Sh3pxd2b, Arhgef7, Add1, Phldb2, Matr3, Irs1, Nes, Dpysl2, Ap3d1, Epb41l3, Map1s, Map1b, Prkar1a, Lmna, Stmn1, Add2, Prkra, Palld, Rtn4, Ripk1, Camsap1, Ctnnb1, Nf1, Yap1, Trim28, Gpsm1, Cfl2, Dpysl3, Clasp1, Parva, Zfp36l2, Rock2
GO:0051494	negative regulation of cytoskeleton organization	0.000670511	4.40836e-07	8	129	128	24182	0	0	Map1b, Add2, Stmn1, Phldb2, Add1, Lima1, Sptan1, Clasp1
GO:0009987	cellular process	0.000760814	5.00207e-07	106	129	14988	24182	0	0	Cfl1, Mycbp2, Farp1, Mapk3, Eif4g1, Pfkl, Ctnna2, Phldb1, Triobp, Prrc2c, Phka1, Tns3, Epb41l1, Epb41l2, Zfp36l1, Ctnna1, Psmc3, Sik2, Mapk1, Bad, Sdpr, Dync1h1, Patl1, Irs1, Nes, Dpysl2, Ethe1, Ptpn21, Sh3bp4, Arhgef17, Epb41l3, Ptrf, Cast, Zw10, Bag3, Prkar1a, Lmna, Plec, Add2, Hcfc1, Dock5, Palld, Rtn4, Zc3hc1, Acaca, Ctnnb1, Dstn, Tpr, Map4k5, Pxn, Nf1, Yap1, Ccny, Prrc2a, Trim28, Dennd4c, Gp…
GO:0070507	regulation of microtubule cytoskeleton organization	0.000800508	5.26304e-07	8	129	131	24182	0	0	Tpr, Stmn1, Phldb2, Phldb1, Map1b, Clasp1, Ctnnb1, Rock2
GO:0030043	actin filament fragmentation	0.000898813	5.90935e-07	3	129	4	24182	0	0	Cfl1, Cfl2, Dstn
GO:0044767	single-organism developmental process	0.0010949	7.19857e-07	56	129	5758	24182	0	0	Cfl1, Mycbp2, Farp1, Mapk3, Eif4g1, Ctnna2, Phldb1, Triobp, Prrc2c, Tns3, Irs2, Epb41l2, Ampd2, Zfp36l1, Ctnna1, Psmc3, Mapk1, Bad, Sh3pxd2b, Sept9, Arhgef7, Sh3kbp1, Add1, Phldb2, Matr3, Irs1, Nes, Dpysl2, Ap3d1, Epb41l3, Map1s, Map1b, Prkar1a, Lmna, Stmn1, Prkra, Add2, Dock5, Palld, Rtn4, Ripk1, Flnc, Camsap1, Ctnnb1, Nf1, Pxn, Yap1, Prrc2a, Trim28, Gpsm1, Cfl2, Dpysl3, Parva, Clasp1, Zfp36l2, …
GO:1901880	negative regulation of protein depolymerization	0.00111447	7.32724e-07	6	129	59	24182	0	0	Add2, Add1, Map1b, Lima1, Clasp1, Sptan1
GO:0044087	regulation of cellular component biogenesis	0.00115074	7.56568e-07	17	129	770	24182	0	0	Map1b, Stmn1, Add2, Hcfc1, Palld, Phldb1, Ctnnb1, Tpr, Psmc3, Sept9, Sorbs3, Phldb2, Add1, Dpysl3, Clasp1, Sptan1, Rock2
GO:0050794	regulation of cellular process	0.00124082	8.1579e-07	82	129	10215	24182	0	0	Cfl1, Mycbp2, Farp1, Mapk3, Eif4g1, Pfkl, Ctnna2, Phldb1, Triobp, Tns3, Epb41l2, Zfp36l1, Ctnna1, Psmc3, Sik2, Mapk1, Bad, Sdpr, Patl1, Irs1, Nes, Dpysl2, Sh3bp4, Arhgef17, Epb41l3, Ptrf, Cast, Zw10, Bag3, Prkar1a, Lmna, Add2, Hcfc1, Dock5, Palld, Rtn4, Zc3hc1, Ctnnb1, Dstn, Tpr, Map4k5, Pxn, Nf1, Yap1, Ccny, Trim28, Gpsm1, Cfl2, Dpysl3, Zfp36l2, Ncbp1, Lima1, Irs2, Sept9, Sh3pxd2b, Arhgef7, Sorb…
GO:0000904	cell morphogenesis involved in differentiation	0.00124776	8.20353e-07	16	129	687	24182	0	0	Cfl1, Mycbp2, Map1b, Farp1, Stmn1, Dock5, Palld, Rtn4, Ctnna2, Triobp, Ctnnb1, Pxn, Arhgef7, Dpysl2, Parva, Rock2
GO:1902580	single-organism cellular localization	0.00128162	8.42616e-07	19	129	961	24182	0	0	Epb41l3, Ap3d1, Cfl1, Map1b, Mapk3, Zw10, Lmna, Ctnnb1, Tpr, Nf1, Nup188, Mapk1, Sh3pxd2b, Trim28, Dync1h1, Dennd4c, Clasp1, Dpysl2, Rock2
GO:0048762	mesenchymal cell differentiation	0.00142705	9.38232e-07	9	129	192	24182	0	0	Cfl1, Mapk1, Trim28, Mapk3, Phldb2, Rtn4, Phldb1, Clasp1, Ctnnb1
GO:0043242	negative regulation of protein complex disassembly	0.0015008	9.86717e-07	6	129	62	24182	0	0	Add2, Add1, Map1b, Lima1, Clasp1, Sptan1
GO:0032502	developmental process	0.00159572	1.04913e-06	56	129	5822	24182	0	0	Cfl1, Mycbp2, Farp1, Mapk3, Eif4g1, Ctnna2, Phldb1, Triobp, Prrc2c, Tns3, Irs2, Epb41l2, Ampd2, Zfp36l1, Ctnna1, Psmc3, Mapk1, Bad, Sh3pxd2b, Sept9, Arhgef7, Sh3kbp1, Add1, Phldb2, Matr3, Irs1, Nes, Dpysl2, Ap3d1, Epb41l3, Map1s, Map1b, Prkar1a, Lmna, Stmn1, Prkra, Add2, Dock5, Palld, Rtn4, Ripk1, Flnc, Camsap1, Ctnnb1, Nf1, Pxn, Yap1, Prrc2a, Trim28, Gpsm1, Cfl2, Dpysl3, Parva, Clasp1, Zfp36l2, …
GO:0034330	cell junction organization	0.00162371	1.06753e-06	9	129	195	24182	0	0	Epb41l3, Ctnna1, Pxn, Arhgef7, Plec, Phldb2, Clasp1, Rock2, Ctnnb1
GO:0048518	positive regulation of biological process	0.00171442	1.12717e-06	51	129	5066	24182	0	0	Cfl1, Ncbp1, Mapk3, Eif4g1, Phldb1, Triobp, Tns3, Irs2, Zfp36l1, Ctnna1, Psmc3, Mapk1, Bad, Sh3pxd2b, Sept9, Sdpr, Arhgef7, Sorbs3, Add1, Phldb2, Irs1, Dpysl2, Sh3bp4, Ap3d1, Cast, Map1b, Lmna, Map3k2, Stmn1, Dock5, Hcfc1, Prkra, Palld, Rtn4, Ripk1, Dstn, Ctnnb1, Tpr, Thrap3, Nf1, Pxn, Ccny, Yap1, Rab12, Trim28, Cfl2, Dpysl3, Mprip, Clasp1, Zfp36l2, Rock2
GO:0008104	protein localization	0.00171574	1.12803e-06	31	129	2311	24182	0	0	Epb41l3, Ap3d1, Cfl1, Mycbp2, Akap2, Mapk3, Zw10, Fam21, Lmna, Pfkl, Tom1, Necap2, Gapvd1, Irs2, Ctnnb1, Tpr, Nf1, Ctnna1, Rab12, Nup188, Mapk1, Trim28, Bad, Sh3pxd2b, Dennd4c, Bet1, Phldb2, Irs1, Mprip, Sh3bp4, Rock2
GO:0051641	cellular localization	0.00213362	1.40277e-06	30	129	2212	24182	0	0	Epb41l3, Ap3d1, Cfl1, Trappc10, Ncbp1, Map1b, Mapk3, Zw10, Lmna, Tom1, Ctnnb1, Tpr, Zfp36l1, Nf1, Ctnna1, Rab12, Nup188, Mapk1, Trim28, Bad, Sh3pxd2b, Dync1h1, Dennd4c, Bet1, Irs1, Mprip, Dpysl2, Clasp1, Sh3bp4, Rock2
GO:1904259	regulation of basement membrane assembly involved in embryonic body morphogenesis	0.00223825	1.47157e-06	3	129	5	24182	0	0	Phldb2, Phldb1, Clasp1
GO:1904261	positive regulation of basement membrane assembly involved in embryonic body morphogenesis	0.00223825	1.47157e-06	3	129	5	24182	0	0	Phldb2, Phldb1, Clasp1
GO:2001197	basement membrane assembly involved in embryonic body morphogenesis	0.00223825	1.47157e-06	3	129	5	24182	0	0	Phldb2, Phldb1, Clasp1
GO:0040011	locomotion	0.00260231	1.71092e-06	24	129	1532	24182	0	0	Cfl1, Mycbp2, Lmna, Dock5, Palld, Rtn4, Ctnna2, Tns3, Irs2, Ctnnb1, Nf1, Ctnna1, Nup188, Trim28, Arhgef7, Srgap3, Sh3kbp1, Phldb2, Dpysl3, Irs1, Clasp1, Dpysl2, Parva, Rock2
GO:0016310	phosphorylation	0.0029314	1.92729e-06	28	129	2004	24182	0	0	Cfl1, Pi4k2a, Mapk3, Prkar1a, Map3k2, Prkra, Pfkl, Dok1, Ripk1, Phka1, Irs2, Ctnnb1, Tpr, Map4k5, Zfp36l1, Nf1, Pxn, Sik2, Ccny, Trio, Mapk1, Trim28, Bad, Sorbs3, Irs1, Mprip, Zfp36l2, Rock2
GO:1901701	cellular response to oxygen-containing compound	0.00297547	1.95626e-06	18	129	920	24182	0	0	Mapk3, Acaca, Ripk1, Irs2, Ctnnb1, Pxn, Ctnna1, Zfp36l1, Yap1, Sik2, Bad, Mapk1, Dennd4c, Add1, Irs1, Sh3bp4, Rock2, Zfp36l2
GO:0033036	macromolecule localization	0.00306025	2.012e-06	33	129	2628	24182	0	0	Cfl1, Ncbp1, Mycbp2, Mapk3, Fam21, Pfkl, Tom1, Necap2, Irs2, Zfp36l1, Ctnna1, Mapk1, Bad, Sh3pxd2b, Phldb2, Irs1, Sh3bp4, Ap3d1, Epb41l3, Akap2, Zw10, Lmna, Gapvd1, Ctnnb1, Tpr, Nf1, Rab12, Nup188, Trim28, Dennd4c, Bet1, Mprip, Rock2
GO:0032886	regulation of microtubule-based process	0.00346139	2.27573e-06	8	129	159	24182	0	0	Tpr, Stmn1, Phldb2, Phldb1, Map1b, Clasp1, Ctnnb1, Rock2
GO:0045595	regulation of cell differentiation	0.0036432	2.39526e-06	25	129	1675	24182	0	0	Ap3d1, Cfl1, Map1b, Lmna, Eif4g1, Dock5, Rtn4, Phldb1, Ripk1, Triobp, Ctnnb1, Zfp36l1, Nf1, Ctnna1, Yap1, Mapk1, Bad, Sh3pxd2b, Arhgef7, Phldb2, Dpysl3, Dpysl2, Clasp1, Zfp36l2, Rock2
GO:0007275	multicellular organism development	0.00387078	2.54489e-06	49	129	4898	24182	0	0	Cfl1, Mycbp2, Farp1, Mapk3, Eif4g1, Ctnna2, Phldb1, Prrc2c, Tns3, Irs2, Ampd2, Zfp36l1, Ctnna1, Psmc3, Mapk1, Bad, Sh3pxd2b, Arhgef7, Add1, Phldb2, Matr3, Irs1, Nes, Dpysl2, Ap3d1, Epb41l3, Map1s, Map1b, Prkar1a, Lmna, Stmn1, Add2, Prkra, Palld, Rtn4, Ripk1, Camsap1, Ctnnb1, Nf1, Pxn, Yap1, Trim28, Gpsm1, Cfl2, Dpysl3, Clasp1, Parva, Zfp36l2, Rock2
GO:0010638	positive regulation of organelle organization	0.00427637	2.81155e-06	13	129	499	24182	0	0	Tpr, Cfl1, Map1b, Mapk1, Bad, Sept9, Mapk3, Sorbs3, Palld, Cfl2, Rock2, Dstn, Ctnnb1
GO:0000226	microtubule cytoskeleton organization	0.00475716	3.12765e-06	12	129	426	24182	0	0	Tpr, Map1b, Map1s, Dync1h1, Zw10, Lmna, Stmn1, Phldb2, Phldb1, Clasp1, Rock2, Ctnnb1
GO:0031032	actomyosin structure organization	0.00499053	3.28109e-06	8	129	167	24182	0	0	Epb41l3, Sorbs3, Prkar1a, Cfl2, Phldb2, Clasp1, Epb41l1, Epb41l2
GO:0031589	cell-substrate adhesion	0.00561511	3.69172e-06	10	129	290	24182	0	0	Pxn, Nf1, Arhgef7, Sorbs3, Dock5, Phldb2, Triobp, Parva, Clasp1, Ctnnb1
GO:0038034	signal transduction in absence of ligand	0.0058486	3.84523e-06	6	129	78	24182	0	0	Ctnna1, Nf1, Ripk1, Zc3hc1, Bad, Bag3
GO:0097192	extrinsic apoptotic signaling pathway in absence of ligand	0.0058486	3.84523e-06	6	129	78	24182	0	0	Ctnna1, Nf1, Ripk1, Zc3hc1, Bad, Bag3
GO:0007017	microtubule-based process	0.0059978	3.94332e-06	14	129	598	24182	0	0	Tpr, Ap3d1, Map1b, Map1s, Dync1i2, Dync1h1, Zw10, Lmna, Stmn1, Phldb2, Phldb1, Clasp1, Rock2, Ctnnb1
GO:0097191	extrinsic apoptotic signaling pathway	0.00609521	4.00737e-06	9	129	229	24182	0	0	Ctnna1, Nf1, Yap1, Bad, Bag3, Lmna, Zc3hc1, Ripk1, Rock2
GO:0050789	regulation of biological process	0.0073186	4.8117e-06	83	129	10788	24182	0	0	Cfl1, Mycbp2, Farp1, Mapk3, Eif4g1, Pfkl, Ctnna2, Phldb1, Triobp, Tns3, Epb41l2, Zfp36l1, Ctnna1, Psmc3, Sik2, Mapk1, Bad, Sdpr, Patl1, Irs1, Nes, Dpysl2, Sh3bp4, Arhgef17, Epb41l3, Ptrf, Cast, Zw10, Bag3, Prkar1a, Lmna, Add2, Hcfc1, Dock5, Palld, Rtn4, Zc3hc1, Ctnnb1, Dstn, Tpr, Map4k5, Pxn, Nf1, Yap1, Ccny, Trim28, Gpsm1, Cfl2, Dpysl3, Zfp36l2, Ncbp1, Lima1, Irs2, Sept9, Sh3pxd2b, Arhgef7, Sorb…
GO:0060440	trachea formation	0.0077728	5.11032e-06	3	129	7	24182	0	0	Mapk1, Mapk3, Ctnnb1
GO:0070831	basement membrane assembly	0.0077728	5.11032e-06	3	129	7	24182	0	0	Phldb2, Phldb1, Clasp1
GO:0045216	cell-cell junction organization	0.00868822	5.71217e-06	8	129	180	24182	0	0	Epb41l3, Ctnna1, Pxn, Arhgef7, Phldb2, Clasp1, Rock2, Ctnnb1
GO:0016477	cell migration	0.00877776	5.77104e-06	20	129	1201	24182	0	0	Cfl1, Lmna, Dock5, Palld, Rtn4, Ctnna2, Tns3, Irs2, Ctnnb1, Nf1, Nup188, Arhgef7, Sh3kbp1, Srgap3, Phldb2, Dpysl3, Irs1, Clasp1, Parva, Rock2
GO:0051129	negative regulation of cellular component organization	0.00889542	5.84841e-06	14	129	619	24182	0	0	Tpr, Map1b, Zw10, Lmna, Stmn1, Add2, Rtn4, Add1, Phldb2, Dpysl3, Lima1, Sptan1, Clasp1, Rock2
GO:0048870	cell motility	0.00961361	6.32058e-06	21	129	1316	24182	0	0	Cfl1, Lmna, Dock5, Palld, Rtn4, Ctnna2, Tns3, Irs2, Ctnnb1, Nf1, Ctnna1, Nup188, Arhgef7, Sh3kbp1, Srgap3, Phldb2, Dpysl3, Irs1, Clasp1, Parva, Rock2
GO:0051674	localization of cell	0.00961361	6.32058e-06	21	129	1316	24182	0	0	Cfl1, Lmna, Dock5, Palld, Rtn4, Ctnna2, Tns3, Irs2, Ctnnb1, Nf1, Ctnna1, Nup188, Arhgef7, Sh3kbp1, Srgap3, Phldb2, Dpysl3, Irs1, Clasp1, Parva, Rock2
GO:0008154	actin polymerization or depolymerization	0.00981096	6.45034e-06	8	129	183	24182	0	0	Cfl1, Cobll1, Add2, Cfl2, Add1, Lima1, Sptan1, Dstn
