# Supplementary material for: Quantitative Phosphoproteomics Reveals a Role for Collapsin Response Mediator Protein 2 in PDGF-Induced Cell Migration
Source: Sci Rep. 2017 Jun 21;7:3970. doi: 10.1038/s41598-017-04015-x (PMC5479788; doi:10.1038/s41598-017-04015-x)
Supplement: Supplementary file 5 — Supplementary Table 4 [file 41598_2017_4015_MOESM5_ESM.xls]

## Sheet: DAVID Output KEGG Enrichment
Category	Term	%	Pvalue	Genes	List Total	Pop Hits	Pop Total	Fold Enrichment	Bonferroni	Benjamini	FDR
KEGG_PATHWAY	mmu04910:Insulin signaling pathway	6.55738	2.7045e-05	P18826, Q9DBC7, Q61337, Q63844, Q5SWU9, P63085, P81122, P35569	39	138	5738	8.52917	0.00205334	0.00205334	0.0284558
KEGG_PATHWAY	mmu04360:Axon guidance	5.7377	0.000191259	P45591, P70336, O08553, Q63844, Q812A2, P18760, P63085	39	131	5738	7.86181	0.0144319	0.00724218	0.201079
KEGG_PATHWAY	mmu04510:Focal adhesion	6.55738	0.000266133	Q8VI36, P70336, Q61337, Q63844, Q02248, Q9EPC1, Q8VHX6, P63085	39	198	5738	5.94457	0.0200256	0.00672025	0.279697
KEGG_PATHWAY	mmu05213:Endometrial cancer	4.09836	0.000352623	Q61337, Q63844, Q02248, P63085, P26231	39	52	5738	14.1469	0.026448	0.00667861	0.370443
KEGG_PATHWAY	mmu04960:Aldosterone-regulated sodium reabsorption	3.27869	0.00257471	Q63844, P63085, P81122, P35569	39	42	5738	14.0122	0.17793	0.0384282	2.67639
KEGG_PATHWAY	mmu04810:Regulation of actin cytoskeleton	5.7377	0.00273239	P45591, Q8VI36, P70336, Q63844, Q9ES28, P18760, P63085	39	217	5738	4.74607	0.187749	0.034064	2.83818
KEGG_PATHWAY	mmu04666:Fc gamma R-mediated phagocytosis	4.09836	0.00378449	P45591, Q63844, P18760, P63085, P26645	39	98	5738	7.50654	0.250364	0.0403309	3.91143
KEGG_PATHWAY	mmu04930:Type II diabetes mellitus	3.27869	0.00400246	Q63844, P63085, P81122, P35569	39	49	5738	12.0105	0.262727	0.037383	4.13243
KEGG_PATHWAY	mmu04722:Neurotrophin signaling pathway	4.09836	0.0102329	Q61337, Q63844, P63085, P81122, P35569	39	130	5738	5.65878	0.542374	0.0831908	10.2583
KEGG_PATHWAY	mmu04530:Tight junction	4.09836	0.0116436	Q9Z2H5, Q9WV92, Q02248, O70318, P26231	39	135	5738	5.44919	0.589388	0.0851641	11.5953
KEGG_PATHWAY	mmu04520:Adherens junction	3.27869	0.0135109	Q63844, Q02248, P63085, P26231	39	76	5738	7.74359	0.644356	0.0897027	13.3371
KEGG_PATHWAY	mmu04370:VEGF signaling pathway	3.27869	0.0135109	Q8VI36, Q61337, Q63844, P63085	39	76	5738	7.74359	0.644356	0.0897027	13.3371
KEGG_PATHWAY	mmu05216:Thyroid cancer	2.45902	0.0154938	Q63844, Q02248, P63085	39	29	5738	15.2202	0.694787	0.0941625	15.1527
KEGG_PATHWAY	mmu05210:Colorectal cancer	3.27869	0.0187991	Q61337, Q63844, Q02248, P63085	39	86	5738	6.84317	0.763624	0.105015	18.1029
KEGG_PATHWAY	mmu05215:Prostate cancer	3.27869	0.021194	Q61337, Q63844, Q02248, P63085	39	90	5738	6.53903	0.80369	0.109783	20.1821
KEGG_PATHWAY	mmu04010:MAPK signaling pathway	4.91803	0.029169	P54227, Q04690, Q61083, Q63844, Q8VHX6, P63085	39	265	5738	3.3312	0.894582	0.139282	26.7661
KEGG_PATHWAY	mmu04670:Leukocyte transendothelial migration	3.27869	0.043357	Q8VI36, P70336, Q02248, P26231	39	119	5738	4.94549	0.965566	0.189856	37.2764
KEGG_PATHWAY	mmu05223:Non-small cell lung cancer	2.45902	0.0492578	Q61337, Q63844, P63085	39	54	5738	8.17379	0.978484	0.202138	41.2302
