# Supplementary material for: Quantitative Phosphoproteomics Reveals a Role for Collapsin Response Mediator Protein 2 in PDGF-Induced Cell Migration
Source: Sci Rep. 2017 Jun 21;7:3970. doi: 10.1038/s41598-017-04015-x (PMC5479788; doi:10.1038/s41598-017-04015-x)
Supplement: Supplementary file 6 — Supplementary Table 5 [file 41598_2017_4015_MOESM6_ESM.xls]

## Sheet: KEA Output
Node Name	Corrected P-value with Benjamini-Hochberg	Corrected P-Value with Bonferroni	Original P-Value	Total Genes in Gene Set	Total Genes in Input	Total Genes Intersected	Intersecting Genes
RPS6KA3/RSK2	0.0294	0.0293733	0.00112974	493	20	6	ACLY_S455,	TRIM28_S473,	MATR3_S188,	THRAP3_S572,	PEA15_S116,	ADD3_S693
MAP2K1/MEK1	0.0557	0.111489	0.00428804	37	20	2	PARVA_S8,	MAPK3_T203
CDK1	0.192	0.891981	0.034307	737	20	5	LMNA_S22,	ANAPC1_S688,	STMN1_S25,	DPYSL2_T514,	ADD1_S12
MAPK8/JNK1	0.192	1.49158	0.0573683	349	20	3	DPYSL2_T514,	LMNA_S22,	ANAPC1_S688
PRKCB	0.192	2.16223	0.0831626	408	20	3	MARCKS_S163,	STMN1_S25,	ADD3_S693
PRKACA	0.192	2.21189	0.0850725	412	20	3	STMN1_S16,	ACLY_S455,	ADD3_S693
MAPK3	0.192	2.1517	0.0827578	188	20	2	STMN1_S25,	LMNA_S22
AKT1	0.192	2.84517	0.10943	222	20	2	PEA15_S116,	BAD_S136
MAPK13	0.192	1.78896	0.0688061	27	20	1	STMN1_S25
PRKAA1	0.192	2.21757	0.0852911	34	20	1	ACACA_S117
PRKAA2	0.192	2.27821	0.0876234	35	20	1	ACACA_S117
CAMK2B	0.192	2.3387	0.08995	36	20	1	PEA15_S116
CAMK2D	0.192	2.39905	0.092271	37	20	1	PEA15_S116
PKN1	0.192	2.5193	0.096896	39	20	1	MARCKS_S163
CAMK2G	0.192	2.87657	0.110637	45	20	1	PEA15_S116
PAK1	0.209	3.34491	0.12865	53	20	1	STMN1_S16
PLK1	0.217	3.69023	0.141932	59	20	1	ANAPC1_S688
CAMK2A	0.329	5.91953	0.227674	100	20	1	PEA15_S116
PRKACB	0.403	7.65354	0.294367	135	20	1	CTNNA1_S655
MAPK10	0.424	8.48896	0.326498	153	20	1	ADD1_S12
